# Supplementary material for: Genomic and Transcriptomic Insights into Carbon-Source and Temporal Induction of a Diverse Set of Lignocellulolytic Enzymes in Irpex lacteus QJ
Source: J Fungi (Basel). 2025 Dec 13;11(12):882. doi: 10.3390/jof11120882 (PMC12733758; doi:10.3390/jof11120882)
Supplement: Supplementary file 1 [file jof-11-00882-s001.zip]

Archive with 6 entries (6 files):
- Supplementary Material Figure S1. Dry weight of Irpex lacteus QJ cultured in 100 ml MA medium on day 4.png
- Supplementary Material Tables S1. Candidate gene primer sequences.xlsx
- Supplementary Material Tables S2. Comparison of the number of CAZy genes encoded in the genomes of Irpex lacteus QJ and six other filamentous fungi.xlsx
- Supplementary Material Tables S3. Transcriptome sequencing data for four groups.xlsx
- Supplementary Material Tables S4. GO enrichment analysis.xlsx
- Supplementary Material Tables S5. KEGG enrichment analysis.xlsx
