# Supplementary material for: Genomic and Transcriptomic Insights into Carbon-Source and Temporal Induction of a Diverse Set of Lignocellulolytic Enzymes in Irpex lacteus QJ
Source: J Fungi (Basel). 2025 Dec 13;11(12):882. doi: 10.3390/jof11120882 (PMC12733758; doi:10.3390/jof11120882)
Supplement: Supplementary file 1 [file jof-11-00882-s001.zip › Supplementary Material Tables S1. Candidate gene primer sequences.xlsx]

## Sheet: sheet1
Gene ID	Forward Primer (5′→3′)	Reverse Primer (5′→3′)
gene01023	ACTCTTCTACAGCGGGCAAC	GTGAGACCGAGAGCACCAAA
gene03913	TCTTCTCTTGGAGCGTGGTG	TCGTCAGCCACAGTATCACAG
gene04426	AATCCCTCTTTGGCAAGAAGACC	GAGGAGTAGCCACAGCACCT
gene05241	TTGGCGATACGTTCCATGCT	GGATAGACGGACCCTTGCTG
gene05537	GGATTCGTGCGCTCAGTTCT	GTTAGGAGCCAAGCAGGCAG
gene05820	CCGGTATCCTTGTCCAGCTC	CCTTCGACCCGTAGTTAGCC
gene06243	ACCAGTCCAGCATAGCGAAC	GAAACTGGGTATCGTGCGGT
gene08831	CACTCGCTTCGGTGTTACCT	TGCCTTGCCGTTGGAAATTG
gene10372	TGTTACTTCTGCGGTGCTCG	TGAAGCCGATCCTCGTGAAC
gene10896	CTCTTCTCACGGTTCCCTCG	GAACGTCGAACCACTTGCAG
gene11452	TTGACGGTATCGGTTCGCAG	TCGAGTTCGGTGATAGCGAC
gene11679	GGTGAACTCGTTGGCATTCG	GACTTGGTTCAGGGTGTGGT
