# Supplementary material for: Genomic and Transcriptomic Insights into Carbon-Source and Temporal Induction of a Diverse Set of Lignocellulolytic Enzymes in Irpex lacteus QJ
Source: J Fungi (Basel). 2025 Dec 13;11(12):882. doi: 10.3390/jof11120882 (PMC12733758; doi:10.3390/jof11120882)
Supplement: Supplementary file 1 [file jof-11-00882-s001.zip › Supplementary Material Tables S2. Comparison of the number of CAZy genes encoded in the genomes of Irpex lacteus QJ and six other filamentous fungi.xlsx]

## Sheet: 补充材料1
species	Genes	GH	GT	PL	CE	CBM	AA	GH0	GH1	GH2	GH3	GH5	GH6	GH7	GH9	GH10	GH11	GH12	GH13	GH15	GH16	GH17	GH18	GH20	GH23	GH24	GH25	GH26	GH27	GH28	GH29	GH30	GH31	GH32	GH34	GH35	GH36	GH37	GH38	GH39	GH43	GH44	GH45	GH47	GH51	GH53	GH55	GH62	GH63
Irpex lacteus Wh5	604	251	127	12	46	81	87	8	5	2	9	25	1	3	2	6	0	3	14	3	26	3	15	4	1	0	1	0	6	7	1	1	5	1	1	4	1	1	1	0	12	1	2	9	2	2	8	0	1
Irpex lacteus CCBAS Fr. 238 617/93	450	208	64	6	12	59	71	0	2	3	9	26	1	4	1	6	0	3	9	3	22	2	11	5	1	0	1	0	4	9	1	1	6	0	0	4	0	2	1	0	7	1	2	8	2	1	2	0	2
Phanerochaete chrysosporium RP-78	462	186	69	7	17	70	93	0	2	2	10	19	1	8	1	6	1	2	9	2	22	2	11	4	1	0	1	0	3	5	0	2	6	0	0	3	0	2	1	0	4	0	2	5	2	1	2	0	1
Lentinula edodes W1-26	510	250	76	10	21	60	71	0	3	4	13	21	1	4	1	3	2	4	13	8	30	6	14	3	1	0	1	1	6	14	1	4	5	0	0	4	0	2	1	1	7	0	3	7	3	3	4	0	1
Phlebia radiata Fr. (isolate 79, FBCC0043)	488	207	68	9	16	86	81	0	2	3	10	24	1	6	1	7	1	2	8	3	28	2	14	4	1	0	1	0	2	7	1	1	4	0	0	3	0	3	1	0	2	1	5	8	1	1	3	0	1
Pleurotus ostreatus PC9	411	165	47	17	18	69	83	0	3	2	8	16	3	11	1	2	1	1	3	3	18	2	13	1	1	2	2	0	2	2	0	1	4	1	0	2	0	2	0	0	8	1	3	5	2	1	2	1	1
Pleurotus eryngii ATCC 90797	594	236	70	34	20	94	118	0	3	4	13	20	3	17	1	4	2	2	10	3	23	3	14	2	1	3	2	0	8	8	0	3	5	1	0	4	0	2	1	0	7	1	3	10	1	1	2	1	1
[truncated: 110 more columns]
