# Supplementary material for: Genomic and Transcriptomic Insights into Carbon-Source and Temporal Induction of a Diverse Set of Lignocellulolytic Enzymes in Irpex lacteus QJ
Source: J Fungi (Basel). 2025 Dec 13;11(12):882. doi: 10.3390/jof11120882 (PMC12733758; doi:10.3390/jof11120882)
Supplement: Supplementary file 1 [file jof-11-00882-s001.zip › Supplementary Material Tables S3. Transcriptome sequencing data for four groups.xlsx]

## Sheet: 补充材料2
Sample	Raw reads	Raw bases	Clean reads	Clean bases	Error rate(%)	Q20(%)	Q30(%)	GC content(%)
G4	51081146	7713253046	50604662	7546274146	0.0118	98.91	96.35	54.75
	52986770	8001002270	52424726	7751953720	0.0117	98.95	96.5	54.55
	48685594	7351524694	48080676	7113926784	0.0126	98.47	94.84	54.7
WS4	56033474	8461054574	55428076	8229178113	0.0117	98.94	96.46	54.88
	50885716	7683743116	50319092	7508247806	0.0118	98.89	96.3	54.94
	52874510	7984051010	52398580	7810993952	0.0118	98.89	96.31	54.79
G8	56146126	8478065026	55614590	8308908389	0.0119	98.85	96.14	54.48
	66027852	9970205652	65439680	9766723379	0.0118	98.91	96.35	54.52
	54886254	8287824354	54362962	8123710818	0.0119	98.86	96.16	54.52
WS8	55610846	8397237746	55068536	8241201225	0.0118	98.88	96.28	54.77
	58341336	8809541736	57692290	8565834051	0.0119	98.86	96.2	54.77
	48935100	7389200100	48380002	7211634340	0.0118	98.89	96.32	54.74
