# Supplementary material for: Genomic and Transcriptomic Insights into Carbon-Source and Temporal Induction of a Diverse Set of Lignocellulolytic Enzymes in Irpex lacteus QJ
Source: J Fungi (Basel). 2025 Dec 13;11(12):882. doi: 10.3390/jof11120882 (PMC12733758; doi:10.3390/jof11120882)
Supplement: Supplementary file 1 [file jof-11-00882-s001.zip › Supplementary Material Tables S4. GO enrichment analysis.xlsx]

## Sheet: WS4 vs G4
Number	GO ID	Term Type	Description	Ratio_in_study	Ratio_in_pop	Rich factor	Pvalue	Padjust
1052	GO:0003824	MF	catalytic activity	1052/ 1843	3498/ 6880	0.300743	3.69935e-10	6.61773e-08
670	GO:0016020	CC	membrane	670/ 1843	2225/ 6880	0.301124	1.88037e-05	0.000797771
316	GO:0016491	MF	oxidoreductase activity	316/ 1843	740/ 6880	0.427027	3.61623e-23	5.82213e-20
152	GO:0022857	MF	transmembrane transporter activity	152/ 1843	421/ 6880	0.361045	1.48842e-05	0.00082633
152	GO:0005215	MF	transporter activity	152/ 1843	430/ 6880	0.353488	6.17179e-05	0.00310518
113	GO:0016705	MF	oxidoreductase activity, acting on paired donors, with incorporation or reduction of molecular oxygen	113/ 1843	250/ 6880	0.452	2.11401e-10	4.25444e-08
111	GO:0005975	BP	carbohydrate metabolic process	111/ 1843	260/ 6880	0.426923	1.79281e-08	1.22103e-06
109	GO:0009056	BP	catabolic process	109/ 1843	306/ 6880	0.356209	0.000569443	0.0143557
98	GO:1901575	BP	organic substance catabolic process	98/ 1843	275/ 6880	0.356364	0.00105118	0.0233571
94	GO:0016798	MF	hydrolase activity, acting on glycosyl bonds	94/ 1843	193/ 6880	0.487047	4.95553e-11	1.59568e-08
86	GO:0004553	MF	hydrolase activity, hydrolyzing O-glycosyl compounds	86/ 1843	172/ 6880	0.5	6.66895e-11	1.7895e-08
78	GO:0046906	MF	tetrapyrrole binding	78/ 1843	160/ 6880	0.4875	2.07555e-09	3.03785e-07
78	GO:0020037	MF	heme binding	78/ 1843	160/ 6880	0.4875	2.07555e-09	3.03785e-07
70	GO:0004497	MF	monooxygenase activity	70/ 1843	160/ 6880	0.4375	3.1156e-06	0.000224163
66	GO:0016741	MF	transferase activity, transferring one-carbon groups	66/ 1843	187/ 6880	0.352941	0.00934823	0.211981
65	GO:0006629	BP	lipid metabolic process	65/ 1843	181/ 6880	0.359116	0.006363	0.102833
64	GO:0009057	BP	macromolecule catabolic process	64/ 1843	173/ 6880	0.369942	0.00300474	0.0573004
63	GO:0008168	MF	methyltransferase activity	63/ 1843	181/ 6880	0.348066	0.0169671	0.326639
58	GO:0050660	MF	flavin adenine dinucleotide binding	58/ 1843	121/ 6880	0.479339	6.71159e-07	6.75354e-05
58	GO:0005506	MF	iron ion binding	58/ 1843	135/ 6880	0.42963	4.69108e-05	0.00243633
56	GO:0008757	MF	S-adenosylmethionine-dependent methyltransferase activity	56/ 1843	153/ 6880	0.366013	0.00724829	0.185234
55	GO:0140906	MF	halogenase activity	55/ 1843	117/ 6880	0.470085	2.45782e-06	0.000197815
55	GO:0140907	MF	flavin-dependent halogenase activity	55/ 1843	117/ 6880	0.470085	2.45782e-06	0.000197815
54	GO:0016052	BP	carbohydrate catabolic process	54/ 1843	97/ 6880	0.556701	1.85824e-09	1.68745e-07
53	GO:0005976	BP	polysaccharide metabolic process	53/ 1843	84/ 6880	0.630952	2.56131e-12	3.48887e-10
52	GO:0030246	MF	carbohydrate binding	52/ 1843	87/ 6880	0.597701	1.24926e-10	2.87331e-08
50	GO:0000272	BP	polysaccharide catabolic process	50/ 1843	77/ 6880	0.649351	2.16857e-12	3.18113e-10
49	GO:0005576	CC	extracellular region	49/ 1843	91/ 6880	0.538462	5.67571e-08	3.49766e-06
37	GO:0030247	MF	polysaccharide binding	37/ 1843	52/ 6880	0.711538	2.72979e-11	1.2319e-08
35	GO:0030248	MF	cellulose binding	35/ 1843	48/ 6880	0.729167	3.06063e-11	1.2319e-08
34	GO:0005730	CC	nucleolus	34/ 1843	87/ 6880	0.390805	0.014157	0.24166
32	GO:0016614	MF	oxidoreductase activity, acting on CH-OH group of donors	32/ 1843	85/ 6880	0.376471	0.0264818	0.430663
30	GO:0071949	MF	FAD binding	30/ 1843	59/ 6880	0.508475	8.47625e-05	0.00389907
29	GO:0016627	MF	oxidoreductase activity, acting on the CH-CH group of donors	29/ 1843	52/ 6880	0.557692	1.05379e-05	0.000605931
26	GO:0044042	BP	glucan metabolic process	26/ 1843	39/ 6880	0.666667	2.08881e-07	1.04825e-05
26	GO:0016209	MF	antioxidant activity	26/ 1843	43/ 6880	0.604651	4.79186e-06	0.000321454
24	GO:0051273	BP	beta-glucan metabolic process	24/ 1843	35/ 6880	0.685714	2.76888e-07	1.28787e-05
24	GO:0016684	MF	oxidoreductase activity, acting on peroxide as acceptor	24/ 1843	35/ 6880	0.685714	2.76888e-07	2.97194e-05
24	GO:0004601	MF	peroxidase activity	24/ 1843	35/ 6880	0.685714	2.76888e-07	2.97194e-05
23	GO:0051275	BP	beta-glucan catabolic process	23/ 1843	31/ 6880	0.741935	4.76344e-08	2.5233e-06
23	GO:0030243	BP	cellulose metabolic process	23/ 1843	31/ 6880	0.741935	4.76344e-08	2.5233e-06
23	GO:0030245	BP	cellulose catabolic process	23/ 1843	31/ 6880	0.741935	4.76344e-08	2.5233e-06
23	GO:0009251	BP	glucan catabolic process	23/ 1843	32/ 6880	0.71875	1.26463e-07	6.51795e-06
20	GO:0044282	BP	small molecule catabolic process	20/ 1843	47/ 6880	0.425532	0.0197533	0.235173
20	GO:0042221	BP	response to chemical	20/ 1843	47/ 6880	0.425532	0.0197533	0.235173
17	GO:0008810	MF	cellulase activity	17/ 1843	24/ 6880	0.708333	8.1987e-06	0.000488886
16	GO:0006979	BP	response to oxidative stress	16/ 1843	28/ 6880	0.571429	0.000815571	0.0194412
15	GO:0046395	BP	carboxylic acid catabolic process	15/ 1843	34/ 6880	0.441176	0.0310402	0.33825
15	GO:0016054	BP	organic acid catabolic process	15/ 1843	34/ 6880	0.441176	0.0310402	0.33825
14	GO:0071554	BP	cell wall organization or biogenesis	14/ 1843	26/ 6880	0.538462	0.00335183	0.0626661
13	GO:0071555	BP	cell wall organization	13/ 1843	21/ 6880	0.619048	0.000753739	0.0181947
13	GO:0045229	BP	external encapsulating structure organization	13/ 1843	21/ 6880	0.619048	0.000753739	0.0181947
13	GO:0030527	MF	structural constituent of chromatin	13/ 1843	21/ 6880	0.619048	0.000753739	0.0269671
13	GO:0000786	CC	nucleosome	13/ 1843	23/ 6880	0.565217	0.00318216	0.068209
13	GO:0016628	MF	oxidoreductase activity, acting on the CH-CH group of donors, NAD or NADP as acceptor	13/ 1843	26/ 6880	0.5	0.0127186	0.269433
12	GO:0070887	BP	cellular response to chemical stimulus	12/ 1843	18/ 6880	0.666667	0.000457597	0.0124663
12	GO:0062197	BP	cellular response to chemical stress	12/ 1843	18/ 6880	0.666667	0.000457597	0.0124663
12	GO:0006631	BP	fatty acid metabolic process	12/ 1843	21/ 6880	0.571429	0.00456587	0.081375
11	GO:0034599	BP	cellular response to oxidative stress	11/ 1843	16/ 6880	0.6875	0.000540051	0.014049
11	GO:0015926	MF	glucosidase activity	11/ 1843	18/ 6880	0.611111	0.00226483	0.0729276
11	GO:1901606	BP	alpha-amino acid catabolic process	11/ 1843	23/ 6880	0.478261	0.0317487	0.344004
10	GO:0019748	BP	secondary metabolic process	10/ 1843	19/ 6880	0.526316	0.0172859	0.225086
10	GO:0005615	CC	extracellular space	10/ 1843	18/ 6880	0.555556	0.012706	0.232002
10	GO:1990204	CC	oxidoreductase complex	10/ 1843	21/ 6880	0.47619	0.0450186	0.528432
9	GO:0046348	BP	amino sugar catabolic process	9/ 1843	18/ 6880	0.5	0.033482	0.354723
9	GO:1901072	BP	glucosamine-containing compound catabolic process	9/ 1843	18/ 6880	0.5	0.033482	0.354723
9	GO:0006032	BP	chitin catabolic process	9/ 1843	18/ 6880	0.5	0.033482	0.354723
8	GO:0008374	MF	O-acyltransferase activity	8/ 1843	10/ 6880	0.8	0.000687102	0.0256683
8	GO:0006081	BP	cellular aldehyde metabolic process	8/ 1843	16/ 6880	0.5	0.04681	0.429567
8	GO:0030684	CC	preribosome	8/ 1843	16/ 6880	0.5	0.04681	0.536682
8	GO:0015923	MF	mannosidase activity	8/ 1843	16/ 6880	0.5	0.04681	0.646093
7	GO:0010383	BP	cell wall polysaccharide metabolic process	7/ 1843	10/ 6880	0.7	0.00532284	0.0906308
7	GO:0044347	BP	cell wall polysaccharide catabolic process	7/ 1843	10/ 6880	0.7	0.00532284	0.0906308
7	GO:0016998	BP	cell wall macromolecule catabolic process	7/ 1843	11/ 6880	0.636364	0.0112673	0.159161
7	GO:0044036	BP	cell wall macromolecule metabolic process	7/ 1843	11/ 6880	0.636364	0.0112673	0.159161
7	GO:0031047	BP	regulatory ncRNA-mediated gene silencing	7/ 1843	11/ 6880	0.636364	0.0112673	0.159161
7	GO:0006826	BP	iron ion transport	7/ 1843	12/ 6880	0.583333	0.0208496	0.239519
6	GO:0003968	MF	RNA-dependent RNA polymerase activity	6/ 1843	8/ 6880	0.75	0.00612364	0.161624
6	GO:0008422	MF	beta-glucosidase activity	6/ 1843	8/ 6880	0.75	0.00612364	0.161624
6	GO:0032040	CC	small-subunit processome	6/ 1843	9/ 6880	0.666667	0.0142153	0.24166
6	GO:0016776	MF	phosphotransferase activity, phosphate group as acceptor	6/ 1843	9/ 6880	0.666667	0.0142153	0.297229
6	GO:0004650	MF	polygalacturonase activity	6/ 1843	10/ 6880	0.6	0.0275539	0.443618
5	GO:0003995	MF	acyl-CoA dehydrogenase activity	5/ 1843	5/ 6880	1	0.00137391	0.0460831
5	GO:0052890	MF	oxidoreductase activity, acting on the CH-CH group of donors, with a flavin as acceptor	5/ 1843	5/ 6880	1	0.00137391	0.0460831
5	GO:0045261	CC	proton-transporting ATP synthase complex, catalytic core F(1)	5/ 1843	6/ 6880	0.833333	0.00640691	0.126344
5	GO:0102483	MF	scopolin beta-glucosidase activity	5/ 1843	6/ 6880	0.833333	0.00640691	0.166373
5	GO:0009808	BP	lignin metabolic process	5/ 1843	7/ 6880	0.714286	0.0174687	0.225086
5	GO:0045490	BP	pectin catabolic process	5/ 1843	7/ 6880	0.714286	0.0174687	0.225086
5	GO:0046271	BP	phenylpropanoid catabolic process	5/ 1843	7/ 6880	0.714286	0.0174687	0.225086
5	GO:0045488	BP	pectin metabolic process	5/ 1843	7/ 6880	0.714286	0.0174687	0.225086
5	GO:0010393	BP	galacturonan metabolic process	5/ 1843	7/ 6880	0.714286	0.0174687	0.225086
5	GO:0009698	BP	phenylpropanoid metabolic process	5/ 1843	7/ 6880	0.714286	0.0174687	0.225086
5	GO:0046274	BP	lignin catabolic process	5/ 1843	7/ 6880	0.714286	0.0174687	0.225086
5	GO:0043743	MF	LPPG:FO 2-phospho-L-lactate transferase activity	5/ 1843	7/ 6880	0.714286	0.0174687	0.326639
5	GO:0097599	MF	xylanase activity	5/ 1843	7/ 6880	0.714286	0.0174687	0.326639
5	GO:1901657	BP	glycosyl compound metabolic process	5/ 1843	8/ 6880	0.625	0.036377	0.377016
5	GO:0019751	BP	polyol metabolic process	5/ 1843	8/ 6880	0.625	0.036377	0.377016
5	GO:0009116	BP	nucleoside metabolic process	5/ 1843	8/ 6880	0.625	0.036377	0.377016
5	GO:0061134	MF	peptidase regulator activity	5/ 1843	8/ 6880	0.625	0.036377	0.547355
5	GO:0051920	MF	peroxiredoxin activity	5/ 1843	8/ 6880	0.625	0.036377	0.547355
5	GO:0046933	MF	proton-transporting ATP synthase activity, rotational mechanism	5/ 1843	8/ 6880	0.625	0.036377	0.547355
4	GO:2001057	BP	reactive nitrogen species metabolic process	4/ 1843	4/ 6880	1	0.00513702	0.0890573
4	GO:0042126	BP	nitrate metabolic process	4/ 1843	4/ 6880	1	0.00513702	0.0890573
4	GO:0042128	BP	nitrate assimilation	4/ 1843	4/ 6880	1	0.00513702	0.0890573
4	GO:0031222	BP	arabinan catabolic process	4/ 1843	5/ 6880	0.8	0.0201895	0.235173
4	GO:0031221	BP	arabinan metabolic process	4/ 1843	5/ 6880	0.8	0.0201895	0.235173
4	GO:0042724	BP	thiamine-containing compound biosynthetic process	4/ 1843	5/ 6880	0.8	0.0201895	0.235173
4	GO:0071941	BP	nitrogen cycle metabolic process	4/ 1843	5/ 6880	0.8	0.0201895	0.235173
4	GO:0042723	BP	thiamine-containing compound metabolic process	4/ 1843	5/ 6880	0.8	0.0201895	0.235173
4	GO:0006772	BP	thiamine metabolic process	4/ 1843	5/ 6880	0.8	0.0201895	0.235173
4	GO:0034308	BP	primary alcohol metabolic process	4/ 1843	6/ 6880	0.666667	0.0477547	0.429567
4	GO:0045493	BP	xylan catabolic process	4/ 1843	6/ 6880	0.666667	0.0477547	0.429567
4	GO:2000895	BP	hemicellulose catabolic process	4/ 1843	6/ 6880	0.666667	0.0477547	0.429567
4	GO:0045491	BP	xylan metabolic process	4/ 1843	6/ 6880	0.666667	0.0477547	0.429567
4	GO:0010410	BP	hemicellulose metabolic process	4/ 1843	6/ 6880	0.666667	0.0477547	0.429567
4	GO:0030414	MF	peptidase inhibitor activity	4/ 1843	6/ 6880	0.666667	0.0477547	0.646093
4	GO:0061135	MF	endopeptidase regulator activity	4/ 1843	6/ 6880	0.666667	0.0477547	0.646093
4	GO:0004567	MF	beta-mannosidase activity	4/ 1843	6/ 6880	0.666667	0.0477547	0.646093
4	GO:0004866	MF	endopeptidase inhibitor activity	4/ 1843	6/ 6880	0.666667	0.0477547	0.646093
4	GO:0031176	MF	endo-1,4-beta-xylanase activity	4/ 1843	6/ 6880	0.666667	0.0477547	0.646093
3	GO:0006071	BP	glycerol metabolic process	3/ 1843	3/ 6880	1	0.0191996	0.235173
3	GO:0019400	BP	alditol metabolic process	3/ 1843	3/ 6880	1	0.0191996	0.235173
3	GO:1902222	BP	erythrose 4-phosphate/phosphoenolpyruvate family amino acid catabolic process	3/ 1843	3/ 6880	1	0.0191996	0.235173
3	GO:0006559	BP	L-phenylalanine catabolic process	3/ 1843	3/ 6880	1	0.0191996	0.235173
3	GO:0006072	BP	glycerol-3-phosphate metabolic process	3/ 1843	3/ 6880	1	0.0191996	0.235173
3	GO:0046857	MF	oxidoreductase activity, acting on other nitrogenous compounds as donors, with NAD or NADP as acceptor	3/ 1843	3/ 6880	1	0.0191996	0.34346

## Sheet: WS8 vs G8
Number	GO ID	Term Type	Description	Ratio_in_study	Ratio_in_pop	Rich factor	Pvalue	Padjust
924	GO:0003674	MF	molecular_function	924/ 1144	5248/ 6880	0.176067	7.44774e-05	0.00352672
696	GO:0003824	MF	catalytic activity	696/ 1144	3498/ 6880	0.198971	1.32017e-13	3.54247e-11
462	GO:0016020	CC	membrane	462/ 1144	2225/ 6880	0.20764	3.44934e-10	1.70053e-08
275	GO:0016787	MF	hydrolase activity	275/ 1144	1475/ 6880	0.186441	0.0199456	0.331056
254	GO:0016491	MF	oxidoreductase activity	254/ 1144	740/ 6880	0.343243	4.52437e-36	7.28424e-33
124	GO:0005215	MF	transporter activity	124/ 1144	430/ 6880	0.288372	5.3197e-11	1.07059e-08
122	GO:0022857	MF	transmembrane transporter activity	122/ 1144	421/ 6880	0.289786	7.75373e-11	1.24835e-08
97	GO:0005975	BP	carbohydrate metabolic process	97/ 1144	260/ 6880	0.373077	2.43984e-16	3.87732e-14
91	GO:0016705	MF	oxidoreductase activity, acting on paired donors, with incorporation or reduction of molecular oxygen	91/ 1144	250/ 6880	0.364	1.35009e-14	4.3473e-12
79	GO:0009056	BP	catabolic process	79/ 1144	306/ 6880	0.25817	2.81246e-05	0.000924718
77	GO:0016798	MF	hydrolase activity, acting on glycosyl bonds	77/ 1144	193/ 6880	0.398964	4.94933e-15	2.65614e-12
74	GO:1901575	BP	organic substance catabolic process	74/ 1144	275/ 6880	0.269091	1.0258e-05	0.000403905
71	GO:0004553	MF	hydrolase activity, hydrolyzing O-glycosyl compounds	71/ 1144	172/ 6880	0.412791	7.07259e-15	2.84672e-12
56	GO:0004497	MF	monooxygenase activity	56/ 1144	160/ 6880	0.35	1.00019e-08	9.4724e-07
53	GO:0046906	MF	tetrapyrrole binding	53/ 1144	160/ 6880	0.33125	2.36778e-07	1.52485e-05
53	GO:0020037	MF	heme binding	53/ 1144	160/ 6880	0.33125	2.36778e-07	1.52485e-05
50	GO:0050660	MF	flavin adenine dinucleotide binding	50/ 1144	121/ 6880	0.413223	7.31141e-11	1.24835e-08
48	GO:0140906	MF	halogenase activity	48/ 1144	117/ 6880	0.410256	2.379e-10	3.19182e-08
48	GO:0140907	MF	flavin-dependent halogenase activity	48/ 1144	117/ 6880	0.410256	2.379e-10	3.19182e-08
45	GO:0016052	BP	carbohydrate catabolic process	45/ 1144	97/ 6880	0.463918	5.6103e-12	7.64203e-10
44	GO:0009057	BP	macromolecule catabolic process	44/ 1144	173/ 6880	0.254335	0.00260485	0.0428229
41	GO:0005506	MF	iron ion binding	41/ 1144	135/ 6880	0.303704	5.79837e-05	0.0028289
40	GO:0005976	BP	polysaccharide metabolic process	40/ 1144	84/ 6880	0.47619	3.10527e-11	3.48338e-09
38	GO:0000272	BP	polysaccharide catabolic process	38/ 1144	77/ 6880	0.493506	2.49603e-11	2.97496e-09
37	GO:0005576	CC	extracellular region	37/ 1144	91/ 6880	0.406593	3.70249e-08	1.3038e-06
34	GO:0030246	MF	carbohydrate binding	34/ 1144	87/ 6880	0.390805	5.29479e-07	3.2787e-05
30	GO:0071949	MF	FAD binding	30/ 1144	59/ 6880	0.508475	1.26968e-09	1.46013e-07
26	GO:0016614	MF	oxidoreductase activity, acting on CH-OH group of donors	26/ 1144	85/ 6880	0.305882	0.00114676	0.0384642
25	GO:0030247	MF	polysaccharide binding	25/ 1144	52/ 6880	0.480769	1.27926e-07	9.31021e-06
24	GO:0030248	MF	cellulose binding	24/ 1144	48/ 6880	0.5	8.84789e-08	7.12255e-06
18	GO:0044042	BP	glucan metabolic process	18/ 1144	39/ 6880	0.461538	1.54045e-05	0.000524578
17	GO:0044282	BP	small molecule catabolic process	17/ 1144	47/ 6880	0.361702	0.00112565	0.0228363
17	GO:0016651	MF	oxidoreductase activity, acting on NAD(P)H	17/ 1144	51/ 6880	0.333333	0.00362978	0.0973991
17	GO:0032787	BP	monocarboxylic acid metabolic process	17/ 1144	59/ 6880	0.288136	0.0204651	0.223011
16	GO:0009251	BP	glucan catabolic process	16/ 1144	32/ 6880	0.5	1.29393e-05	0.000456948
16	GO:0016209	MF	antioxidant activity	16/ 1144	43/ 6880	0.372093	0.00131509	0.0423459
15	GO:0030243	BP	cellulose metabolic process	15/ 1144	31/ 6880	0.483871	3.97827e-05	0.00122364
15	GO:0030245	BP	cellulose catabolic process	15/ 1144	31/ 6880	0.483871	3.97827e-05	0.00122364
15	GO:0051275	BP	beta-glucan catabolic process	15/ 1144	31/ 6880	0.483871	3.97827e-05	0.00122364
15	GO:0046395	BP	carboxylic acid catabolic process	15/ 1144	34/ 6880	0.441176	0.000149639	0.00396336
15	GO:0016054	BP	organic acid catabolic process	15/ 1144	34/ 6880	0.441176	0.000149639	0.00396336
15	GO:0051273	BP	beta-glucan metabolic process	15/ 1144	35/ 6880	0.428571	0.000222049	0.00580066
14	GO:0004601	MF	peroxidase activity	14/ 1144	35/ 6880	0.4	0.000832515	0.029138
14	GO:0016684	MF	oxidoreductase activity, acting on peroxide as acceptor	14/ 1144	35/ 6880	0.4	0.000832515	0.029138
14	GO:0042221	BP	response to chemical	14/ 1144	47/ 6880	0.297872	0.0276701	0.274827
12	GO:0008171	MF	O-methyltransferase activity	12/ 1144	35/ 6880	0.342857	0.0100873	0.205577
11	GO:0008810	MF	cellulase activity	11/ 1144	24/ 6880	0.458333	0.000777854	0.0284624
11	GO:0010181	MF	FMN binding	11/ 1144	30/ 6880	0.366667	0.0107289	0.210653
10	GO:0006979	BP	response to oxidative stress	10/ 1144	28/ 6880	0.357143	0.0175428	0.194501
9	GO:0010383	BP	cell wall polysaccharide metabolic process	9/ 1144	10/ 6880	0.9	8.05768e-07	4.39028e-05
9	GO:0044347	BP	cell wall polysaccharide catabolic process	9/ 1144	10/ 6880	0.9	8.05768e-07	4.39028e-05
9	GO:0016998	BP	cell wall macromolecule catabolic process	9/ 1144	11/ 6880	0.818182	3.77394e-06	0.000171355
9	GO:0044036	BP	cell wall macromolecule metabolic process	9/ 1144	11/ 6880	0.818182	3.77394e-06	0.000171355
9	GO:0019748	BP	secondary metabolic process	9/ 1144	19/ 6880	0.473684	0.00177288	0.0332558
9	GO:0015926	MF	glucosidase activity	9/ 1144	18/ 6880	0.5	0.00109289	0.0374375
9	GO:0045229	BP	external encapsulating structure organization	9/ 1144	21/ 6880	0.428571	0.00411649	0.0594708
9	GO:0071555	BP	cell wall organization	9/ 1144	21/ 6880	0.428571	0.00411649	0.0594708
9	GO:0009063	BP	amino acid catabolic process	9/ 1144	26/ 6880	0.346154	0.0288041	0.281689
9	GO:0005996	BP	monosaccharide metabolic process	9/ 1144	26/ 6880	0.346154	0.0288041	0.281689
9	GO:0071554	BP	cell wall organization or biogenesis	9/ 1144	26/ 6880	0.346154	0.0288041	0.281689
8	GO:0008643	BP	carbohydrate transport	8/ 1144	15/ 6880	0.533333	0.00122055	0.0242457
8	GO:0016051	BP	carbohydrate biosynthetic process	8/ 1144	15/ 6880	0.533333	0.00122055	0.0242457
8	GO:0034599	BP	cellular response to oxidative stress	8/ 1144	16/ 6880	0.5	0.00208796	0.0365296
8	GO:0070887	BP	cellular response to chemical stimulus	8/ 1144	18/ 6880	0.444444	0.00520032	0.0718624
8	GO:0062197	BP	cellular response to chemical stress	8/ 1144	18/ 6880	0.444444	0.00520032	0.0718624
8	GO:1901606	BP	alpha-amino acid catabolic process	8/ 1144	23/ 6880	0.347826	0.0421252	0.386215
7	GO:0072329	BP	monocarboxylic acid catabolic process	7/ 1144	9/ 6880	0.777778	9.11753e-05	0.00251988
6	GO:0097599	MF	xylanase activity	6/ 1144	7/ 6880	0.857143	0.000125575	0.00577647
6	GO:0004650	MF	polygalacturonase activity	6/ 1144	10/ 6880	0.6	0.00238835	0.0674604
6	GO:0009311	BP	oligosaccharide metabolic process	6/ 1144	12/ 6880	0.5	0.00777842	0.100908
6	GO:0006534	BP	cysteine metabolic process	6/ 1144	14/ 6880	0.428571	0.0187596	0.206789
6	GO:0000097	BP	sulfur amino acid biosynthetic process	6/ 1144	15/ 6880	0.4	0.0269608	0.274827
6	GO:0005507	MF	copper ion binding	6/ 1144	15/ 6880	0.4	0.0269608	0.361642
6	GO:0016860	MF	intramolecular oxidoreductase activity	6/ 1144	15/ 6880	0.4	0.0269608	0.361642
6	GO:0015923	MF	mannosidase activity	6/ 1144	16/ 6880	0.375	0.0372234	0.443923
6	GO:0030312	CC	external encapsulating structure	6/ 1144	17/ 6880	0.352941	0.0496759	0.510213
6	GO:0009277	CC	fungal-type cell wall	6/ 1144	17/ 6880	0.352941	0.0496759	0.510213
6	GO:0005618	CC	cell wall	6/ 1144	17/ 6880	0.352941	0.0496759	0.510213
6	GO:0005199	MF	structural constituent of cell wall	6/ 1144	17/ 6880	0.352941	0.0496759	0.567221
5	GO:0010410	BP	hemicellulose metabolic process	5/ 1144	6/ 6880	0.833333	0.000652598	0.014471
5	GO:2000895	BP	hemicellulose catabolic process	5/ 1144	6/ 6880	0.833333	0.000652598	0.014471
5	GO:0045491	BP	xylan metabolic process	5/ 1144	6/ 6880	0.833333	0.000652598	0.014471
5	GO:0045493	BP	xylan catabolic process	5/ 1144	6/ 6880	0.833333	0.000652598	0.014471
5	GO:0031176	MF	endo-1,4-beta-xylanase activity	5/ 1144	6/ 6880	0.833333	0.000652598	0.0250163
5	GO:0004567	MF	beta-mannosidase activity	5/ 1144	6/ 6880	0.833333	0.000652598	0.0250163
5	GO:0010393	BP	galacturonan metabolic process	5/ 1144	7/ 6880	0.714286	0.00197016	0.0347878
5	GO:0045490	BP	pectin catabolic process	5/ 1144	7/ 6880	0.714286	0.00197016	0.0347878
5	GO:0045488	BP	pectin metabolic process	5/ 1144	7/ 6880	0.714286	0.00197016	0.0347878
5	GO:0019344	BP	cysteine biosynthetic process	5/ 1144	7/ 6880	0.714286	0.00197016	0.0347878
5	GO:0009070	BP	serine family amino acid biosynthetic process	5/ 1144	10/ 6880	0.5	0.0152405	0.180591
5	GO:0016861	MF	intramolecular oxidoreductase activity, interconverting aldoses and ketoses	5/ 1144	10/ 6880	0.5	0.0152405	0.278943
5	GO:0051998	MF	protein carboxyl O-methyltransferase activity	5/ 1144	11/ 6880	0.454545	0.0241749	0.361642
5	GO:0004671	MF	protein C-terminal S-isoprenylcysteine carboxyl O-methyltransferase activity	5/ 1144	11/ 6880	0.454545	0.0241749	0.361642
5	GO:0010340	MF	carboxyl-O-methyltransferase activity	5/ 1144	11/ 6880	0.454545	0.0241749	0.361642
5	GO:0016638	MF	oxidoreductase activity, acting on the CH-NH2 group of donors	5/ 1144	11/ 6880	0.454545	0.0241749	0.361642
5	GO:0003880	MF	protein C-terminal carboxyl O-methyltransferase activity	5/ 1144	11/ 6880	0.454545	0.0241749	0.361642
4	GO:0010412	BP	mannan metabolic process	4/ 1144	4/ 6880	1	0.000761113	0.0164937
4	GO:0046355	BP	mannan catabolic process	4/ 1144	4/ 6880	1	0.000761113	0.0164937
4	GO:0016985	MF	mannan endo-1,4-beta-mannosidase activity	4/ 1144	4/ 6880	1	0.000761113	0.0284624
4	GO:0019319	BP	hexose biosynthetic process	4/ 1144	5/ 6880	0.8	0.00330081	0.0495642
4	GO:0046364	BP	monosaccharide biosynthetic process	4/ 1144	5/ 6880	0.8	0.00330081	0.0495642
4	GO:0006094	BP	gluconeogenesis	4/ 1144	5/ 6880	0.8	0.00330081	0.0495642
4	GO:0031222	BP	arabinan catabolic process	4/ 1144	5/ 6880	0.8	0.00330081	0.0495642
4	GO:0031221	BP	arabinan metabolic process	4/ 1144	5/ 6880	0.8	0.00330081	0.0495642
4	GO:0015929	MF	hexosaminidase activity	4/ 1144	6/ 6880	0.666667	0.00859724	0.17976
4	GO:0102483	MF	scopolin beta-glucosidase activity	4/ 1144	6/ 6880	0.666667	0.00859724	0.17976
4	GO:0061135	MF	endopeptidase regulator activity	4/ 1144	6/ 6880	0.666667	0.00859724	0.17976
4	GO:0004866	MF	endopeptidase inhibitor activity	4/ 1144	6/ 6880	0.666667	0.00859724	0.17976
4	GO:0102148	MF	N-acetyl-beta-D-galactosaminidase activity	4/ 1144	6/ 6880	0.666667	0.00859724	0.17976
4	GO:0004563	MF	beta-N-acetylhexosaminidase activity	4/ 1144	6/ 6880	0.666667	0.00859724	0.17976
4	GO:0030414	MF	peptidase inhibitor activity	4/ 1144	6/ 6880	0.666667	0.00859724	0.17976
4	GO:0009698	BP	phenylpropanoid metabolic process	4/ 1144	7/ 6880	0.571429	0.0174334	0.194418
4	GO:0046271	BP	phenylpropanoid catabolic process	4/ 1144	7/ 6880	0.571429	0.0174334	0.194418
4	GO:0019441	BP	tryptophan catabolic process to kynurenine	4/ 1144	7/ 6880	0.571429	0.0174334	0.194418
4	GO:0009808	BP	lignin metabolic process	4/ 1144	7/ 6880	0.571429	0.0174334	0.194418
4	GO:0046274	BP	lignin catabolic process	4/ 1144	7/ 6880	0.571429	0.0174334	0.194418
4	GO:0005984	BP	disaccharide metabolic process	4/ 1144	7/ 6880	0.571429	0.0174334	0.194418
4	GO:0070189	BP	kynurenine metabolic process	4/ 1144	8/ 6880	0.5	0.0303317	0.293617
4	GO:0006006	BP	glucose metabolic process	4/ 1144	8/ 6880	0.5	0.0303317	0.293617
4	GO:0043743	MF	LPPG:FO 2-phospho-L-lactate transferase activity	4/ 1144	7/ 6880	0.571429	0.0174334	0.300095
4	GO:0003968	MF	RNA-dependent RNA polymerase activity	4/ 1144	8/ 6880	0.5	0.0303317	0.387572
4	GO:0061134	MF	peptidase regulator activity	4/ 1144	8/ 6880	0.5	0.0303317	0.387572
4	GO:0008422	MF	beta-glucosidase activity	4/ 1144	8/ 6880	0.5	0.0303317	0.387572
4	GO:0015925	MF	galactosidase activity	4/ 1144	9/ 6880	0.444444	0.0475456	0.550708
4	GO:0004499	MF	N,N-dimethylaniline monooxygenase activity	4/ 1144	9/ 6880	0.444444	0.0475456	0.550708
3	GO:0042183	BP	formate catabolic process	3/ 1144	3/ 6880	1	0.00458736	0.0648007
3	GO:0015942	BP	formate metabolic process	3/ 1144	3/ 6880	1	0.00458736	0.0648007
3	GO:0008863	MF	formate dehydrogenase (NAD+) activity	3/ 1144	3/ 6880	1	0.00458736	0.114278
3	GO:0005977	BP	glycogen metabolic process	3/ 1144	4/ 6880	0.75	0.0160661	0.185685
3	GO:0019520	BP	aldonic acid metabolic process	3/ 1144	4/ 6880	0.75	0.0160661	0.185685
3	GO:0000103	BP	sulfate assimilation	3/ 1144	4/ 6880	0.75	0.0160661	0.185685
3	GO:0006112	BP	energy reserve metabolic process	3/ 1144	4/ 6880	0.75	0.0160661	0.185685
3	GO:0046558	MF	arabinan endo-1,5-alpha-L-arabinosidase activity	3/ 1144	4/ 6880	0.75	0.0160661	0.282675
3	GO:0005991	BP	trehalose metabolic process	3/ 1144	5/ 6880	0.6	0.035214	0.330803
3	GO:0004867	MF	serine-type endopeptidase inhibitor activity	3/ 1144	5/ 6880	0.6	0.035214	0.436112
3	GO:0004061	MF	arylformamidase activity	3/ 1144	5/ 6880	0.6	0.035214	0.436112
2	GO:0006020	BP	inositol metabolic process	2/ 1144	2/ 6880	1	0.0276286	0.274827
2	GO:0046176	BP	aldonic acid catabolic process	2/ 1144	2/ 6880	1	0.0276286	0.274827
2	GO:0070813	BP	hydrogen sulfide metabolic process	2/ 1144	2/ 6880	1	0.0276286	0.274827
2	GO:0042545	BP	cell wall modification	2/ 1144	2/ 6880	1	0.0276286	0.274827
2	GO:0140647	BP	P450-containing electron transport chain	2/ 1144	2/ 6880	1	0.0276286	0.274827
2	GO:0070814	BP	hydrogen sulfide biosynthetic process	2/ 1144	2/ 6880	1	0.0276286	0.274827
2	GO:0005375	MF	copper ion transmembrane transporter activity	2/ 1144	2/ 6880	1	0.0276286	0.361642
2	GO:0004020	MF	adenylylsulfate kinase activity	2/ 1144	2/ 6880	1	0.0276286	0.361642
2	GO:0032574	MF	5'-3' RNA helicase activity	2/ 1144	2/ 6880	1	0.0276286	0.361642
2	GO:0004353	MF	glutamate dehydrogenase [NAD(P)+] activity	2/ 1144	2/ 6880	1	0.0276286	0.361642
2	GO:0004779	MF	sulfate adenylyltransferase activity	2/ 1144	2/ 6880	1	0.0276286	0.361642
2	GO:0016682	MF	oxidoreductase activity, acting on diphenols and related substances as donors, oxygen as acceptor	2/ 1144	2/ 6880	1	0.0276286	0.361642
2	GO:0004343	MF	glucosamine 6-phosphate N-acetyltransferase activity	2/ 1144	2/ 6880	1	0.0276286	0.361642
2	GO:0045330	MF	aspartyl esterase activity	2/ 1144	2/ 6880	1	0.0276286	0.361642
2	GO:0015116	MF	sulfate transmembrane transporter activity	2/ 1144	2/ 6880	1	0.0276286	0.361642
2	GO:0016679	MF	oxidoreductase activity, acting on diphenols and related substances as donors	2/ 1144	2/ 6880	1	0.0276286	0.361642
2	GO:0008271	MF	secondary active sulfate transmembrane transporter activity	2/ 1144	2/ 6880	1	0.0276286	0.361642
2	GO:0016899	MF	oxidoreductase activity, acting on the CH-OH group of donors, oxygen as acceptor	2/ 1144	2/ 6880	1	0.0276286	0.361642
2	GO:0004781	MF	sulfate adenylyltransferase (ATP) activity	2/ 1144	2/ 6880	1	0.0276286	0.361642
2	GO:0030599	MF	pectinesterase activity	2/ 1144	2/ 6880	1	0.0276286	0.361642

## Sheet: WS8 vs WS4
Number	GO ID	Term Type	Description	Ratio_in_study	Ratio_in_pop	Rich factor	Pvalue	Padjust
580	GO:0003824	MF	catalytic activity	580/ 1015	3498/ 6880	0.165809	1.54138e-05	0.000653057
367	GO:0016020	CC	membrane	367/ 1015	2225/ 6880	0.164944	0.00514258	0.105637
206	GO:0016491	MF	oxidoreductase activity	206/ 1015	740/ 6880	0.278378	1.21958e-22	9.81763e-20
94	GO:0005975	BP	carbohydrate metabolic process	94/ 1015	260/ 6880	0.361538	2.39678e-18	5.71333e-16
91	GO:0019538	BP	protein metabolic process	91/ 1015	469/ 6880	0.19403	0.00452037	0.0684154
78	GO:0005215	MF	transporter activity	78/ 1015	430/ 6880	0.181395	0.0488981	0.600961
76	GO:0016798	MF	hydrolase activity, acting on glycosyl bonds	76/ 1015	193/ 6880	0.393782	1.70824e-17	4.58377e-15
76	GO:0009056	BP	catabolic process	76/ 1015	306/ 6880	0.248366	2.05114e-06	7.24358e-05
74	GO:0016705	MF	oxidoreductase activity, acting on paired donors, with incorporation or reduction of molecular oxygen	74/ 1015	250/ 6880	0.296	8.81581e-10	7.68315e-08
73	GO:1901575	BP	organic substance catabolic process	73/ 1015	275/ 6880	0.265455	2.06099e-07	8.54414e-06
71	GO:0004553	MF	hydrolase activity, hydrolyzing O-glycosyl compounds	71/ 1015	172/ 6880	0.412791	9.95204e-18	3.20456e-15
55	GO:0020037	MF	heme binding	55/ 1015	160/ 6880	0.34375	4.61593e-10	4.64478e-08
55	GO:0046906	MF	tetrapyrrole binding	55/ 1015	160/ 6880	0.34375	4.61593e-10	4.64478e-08
53	GO:0043603	BP	amide metabolic process	53/ 1015	170/ 6880	0.311765	3.532e-08	1.7725e-06
52	GO:0005198	MF	structural molecule activity	52/ 1015	180/ 6880	0.288889	9.78692e-07	5.25231e-05
51	GO:0016052	BP	carbohydrate catabolic process	51/ 1015	97/ 6880	0.525773	1.61386e-18	4.39662e-16
51	GO:1990904	CC	ribonucleoprotein complex	51/ 1015	245/ 6880	0.208163	0.00987289	0.157011
48	GO:0005576	CC	extracellular region	48/ 1015	91/ 6880	0.527473	1.41705e-17	1.74651e-15
48	GO:0009057	BP	macromolecule catabolic process	48/ 1015	173/ 6880	0.277457	9.78942e-06	0.000308172
47	GO:0003735	MF	structural constituent of ribosome	47/ 1015	118/ 6880	0.398305	1.77514e-11	2.59815e-09
47	GO:0043604	BP	amide biosynthetic process	47/ 1015	141/ 6880	0.333333	2.12784e-08	1.0967e-06
47	GO:0004497	MF	monooxygenase activity	47/ 1015	160/ 6880	0.29375	1.43071e-06	7.43045e-05
46	GO:0005840	CC	ribosome	46/ 1015	116/ 6880	0.396552	3.50376e-11	2.46765e-09
44	GO:0000272	BP	polysaccharide catabolic process	44/ 1015	77/ 6880	0.571429	5.41156e-18	1.03198e-15
44	GO:0005976	BP	polysaccharide metabolic process	44/ 1015	84/ 6880	0.52381	4.60623e-16	7.98553e-14
44	GO:0006412	BP	translation	44/ 1015	115/ 6880	0.382609	3.73926e-10	3.56539e-08
44	GO:0043043	BP	peptide biosynthetic process	44/ 1015	116/ 6880	0.37931	5.18548e-10	4.29776e-08
44	GO:0006518	BP	peptide metabolic process	44/ 1015	125/ 6880	0.352	9.65714e-09	6.13872e-07
43	GO:0030246	MF	carbohydrate binding	43/ 1015	87/ 6880	0.494253	1.52514e-14	3.50783e-12
37	GO:0050660	MF	flavin adenine dinucleotide binding	37/ 1015	121/ 6880	0.305785	6.95229e-06	0.000329211
36	GO:0030247	MF	polysaccharide binding	36/ 1015	52/ 6880	0.692308	6.61628e-19	2.66305e-16
36	GO:0140906	MF	halogenase activity	36/ 1015	117/ 6880	0.307692	8.47439e-06	0.000378994
36	GO:0140907	MF	flavin-dependent halogenase activity	36/ 1015	117/ 6880	0.307692	8.47439e-06	0.000378994
36	GO:0005506	MF	iron ion binding	36/ 1015	135/ 6880	0.266667	0.000305005	0.00962858
35	GO:0030248	MF	cellulose binding	35/ 1015	48/ 6880	0.729167	1.34871e-19	7.23807e-17
35	GO:0004175	MF	endopeptidase activity	35/ 1015	150/ 6880	0.233333	0.00485913	0.0920377
26	GO:0016614	MF	oxidoreductase activity, acting on CH-OH group of donors	26/ 1015	85/ 6880	0.305882	0.00016219	0.00580279
21	GO:0051275	BP	beta-glucan catabolic process	21/ 1015	31/ 6880	0.677419	2.95254e-11	3.51906e-09
21	GO:0030245	BP	cellulose catabolic process	21/ 1015	31/ 6880	0.677419	2.95254e-11	3.51906e-09
21	GO:0030243	BP	cellulose metabolic process	21/ 1015	31/ 6880	0.677419	2.95254e-11	3.51906e-09
21	GO:0009251	BP	glucan catabolic process	21/ 1015	32/ 6880	0.65625	7.4036e-11	7.84371e-09
21	GO:0051273	BP	beta-glucan metabolic process	21/ 1015	35/ 6880	0.6	8.52754e-10	6.50481e-08
21	GO:0044042	BP	glucan metabolic process	21/ 1015	39/ 6880	0.538462	1.26647e-08	7.79083e-07
19	GO:0016209	MF	antioxidant activity	19/ 1015	43/ 6880	0.44186	3.22418e-06	0.000162217
18	GO:0016684	MF	oxidoreductase activity, acting on peroxide as acceptor	18/ 1015	35/ 6880	0.514286	3.55074e-07	2.19873e-05
18	GO:0004601	MF	peroxidase activity	18/ 1015	35/ 6880	0.514286	3.55074e-07	2.19873e-05
18	GO:0071949	MF	FAD binding	18/ 1015	59/ 6880	0.305085	0.00239902	0.0551775
18	GO:0004190	MF	aspartic-type endopeptidase activity	18/ 1015	72/ 6880	0.25	0.0188404	0.291664
18	GO:0070001	MF	aspartic-type peptidase activity	18/ 1015	72/ 6880	0.25	0.0188404	0.291664
17	GO:0008810	MF	cellulase activity	17/ 1015	24/ 6880	0.708333	8.15881e-10	7.68315e-08
16	GO:0016616	MF	oxidoreductase activity, acting on the CH-OH group of donors, NAD or NADP as acceptor	16/ 1015	55/ 6880	0.290909	0.00618951	0.11324
16	GO:0032787	BP	monocarboxylic acid metabolic process	16/ 1015	59/ 6880	0.271186	0.01455	0.191358
15	GO:0016627	MF	oxidoreductase activity, acting on the CH-CH group of donors	15/ 1015	52/ 6880	0.288462	0.00896172	0.158554
14	GO:0044391	CC	ribosomal subunit	14/ 1015	34/ 6880	0.411765	0.000163141	0.0057449
14	GO:0042221	BP	response to chemical	14/ 1015	47/ 6880	0.297872	0.00676447	0.0999988
13	GO:0044282	BP	small molecule catabolic process	13/ 1015	47/ 6880	0.276596	0.0207177	0.259925
11	GO:0006979	BP	response to oxidative stress	11/ 1015	28/ 6880	0.392857	0.00130962	0.0244848
11	GO:0008171	MF	O-methyltransferase activity	11/ 1015	35/ 6880	0.314286	0.0132316	0.217376
10	GO:0044036	BP	cell wall macromolecule metabolic process	10/ 1015	11/ 6880	0.909091	4.48456e-08	2.13802e-06
10	GO:0016998	BP	cell wall macromolecule catabolic process	10/ 1015	11/ 6880	0.909091	4.48456e-08	2.13802e-06
10	GO:0070887	BP	cellular response to chemical stimulus	10/ 1015	18/ 6880	0.555556	6.6039e-05	0.00174912
10	GO:0062197	BP	cellular response to chemical stress	10/ 1015	18/ 6880	0.555556	6.6039e-05	0.00174912
9	GO:0010383	BP	cell wall polysaccharide metabolic process	9/ 1015	10/ 6880	0.9	2.78843e-07	1.08521e-05
9	GO:0044347	BP	cell wall polysaccharide catabolic process	9/ 1015	10/ 6880	0.9	2.78843e-07	1.08521e-05
9	GO:0034599	BP	cellular response to oxidative stress	9/ 1015	16/ 6880	0.5625	0.000137282	0.00349063
9	GO:0005615	CC	extracellular space	9/ 1015	18/ 6880	0.5	0.000441342	0.0145054
9	GO:0071555	BP	cell wall organization	9/ 1015	21/ 6880	0.428571	0.00175878	0.0313458
9	GO:0045229	BP	external encapsulating structure organization	9/ 1015	21/ 6880	0.428571	0.00175878	0.0313458
9	GO:0006631	BP	fatty acid metabolic process	9/ 1015	21/ 6880	0.428571	0.00175878	0.0313458
9	GO:0071554	BP	cell wall organization or biogenesis	9/ 1015	26/ 6880	0.346154	0.00938775	0.135625
8	GO:0019748	BP	secondary metabolic process	8/ 1015	19/ 6880	0.421053	0.00362449	0.0575992
8	GO:0015934	CC	large ribosomal subunit	8/ 1015	21/ 6880	0.380952	0.00743263	0.122143
8	GO:0006099	BP	tricarboxylic acid cycle	8/ 1015	22/ 6880	0.363636	0.0101988	0.144068
7	GO:0004650	MF	polygalacturonase activity	7/ 1015	10/ 6880	0.7	0.000118886	0.00445133
7	GO:0015926	MF	glucosidase activity	7/ 1015	18/ 6880	0.388889	0.0107033	0.183323
6	GO:0045491	BP	xylan metabolic process	6/ 1015	6/ 6880	1	1.01808e-05	0.000308172
6	GO:2000895	BP	hemicellulose catabolic process	6/ 1015	6/ 6880	1	1.01808e-05	0.000308172
6	GO:0010410	BP	hemicellulose metabolic process	6/ 1015	6/ 6880	1	1.01808e-05	0.000308172
6	GO:0045493	BP	xylan catabolic process	6/ 1015	6/ 6880	1	1.01808e-05	0.000308172
6	GO:0097599	MF	xylanase activity	6/ 1015	7/ 6880	0.857143	6.22994e-05	0.00244639
6	GO:0044242	BP	cellular lipid catabolic process	6/ 1015	14/ 6880	0.428571	0.0105554	0.146432
6	GO:0015935	CC	small ribosomal subunit	6/ 1015	14/ 6880	0.428571	0.0105554	0.157691
6	GO:0006081	BP	cellular aldehyde metabolic process	6/ 1015	16/ 6880	0.375	0.0216785	0.264144
5	GO:0031176	MF	endo-1,4-beta-xylanase activity	5/ 1015	6/ 6880	0.833333	0.000364897	0.0112978
5	GO:0045490	BP	pectin catabolic process	5/ 1015	7/ 6880	0.714286	0.00112139	0.0220463
5	GO:0046271	BP	phenylpropanoid catabolic process	5/ 1015	7/ 6880	0.714286	0.00112139	0.0220463
5	GO:0010393	BP	galacturonan metabolic process	5/ 1015	7/ 6880	0.714286	0.00112139	0.0220463
5	GO:0009808	BP	lignin metabolic process	5/ 1015	7/ 6880	0.714286	0.00112139	0.0220463
5	GO:0045488	BP	pectin metabolic process	5/ 1015	7/ 6880	0.714286	0.00112139	0.0220463
5	GO:0009698	BP	phenylpropanoid metabolic process	5/ 1015	7/ 6880	0.714286	0.00112139	0.0220463
5	GO:0046274	BP	lignin catabolic process	5/ 1015	7/ 6880	0.714286	0.00112139	0.0220463
5	GO:0008422	MF	beta-glucosidase activity	5/ 1015	8/ 6880	0.625	0.00262715	0.0587371
4	GO:0022625	CC	cytosolic large ribosomal subunit	4/ 1015	5/ 6880	0.8	0.00207942	0.0488168
4	GO:0102483	MF	scopolin beta-glucosidase activity	4/ 1015	6/ 6880	0.666667	0.00550846	0.101938
4	GO:0046912	MF	acyltransferase activity, acyl groups converted into alkyl on transfer	4/ 1015	7/ 6880	0.571429	0.0113579	0.189174
4	GO:0072329	BP	monocarboxylic acid catabolic process	4/ 1015	9/ 6880	0.444444	0.0320026	0.367645
4	GO:0015925	MF	galactosidase activity	4/ 1015	9/ 6880	0.444444	0.0320026	0.42582
3	GO:0010412	BP	mannan metabolic process	3/ 1015	4/ 6880	0.75	0.0113975	0.151993
3	GO:0006529	BP	asparagine biosynthetic process	3/ 1015	4/ 6880	0.75	0.0113975	0.151993
3	GO:0009062	BP	fatty acid catabolic process	3/ 1015	4/ 6880	0.75	0.0113975	0.151993
3	GO:0046355	BP	mannan catabolic process	3/ 1015	4/ 6880	0.75	0.0113975	0.151993
3	GO:0004066	MF	asparagine synthase (glutamine-hydrolyzing) activity	3/ 1015	4/ 6880	0.75	0.0113975	0.189174
3	GO:0016985	MF	mannan endo-1,4-beta-mannosidase activity	3/ 1015	4/ 6880	0.75	0.0113975	0.189174
3	GO:0031221	BP	arabinan metabolic process	3/ 1015	5/ 6880	0.6	0.0253745	0.295056
3	GO:0031222	BP	arabinan catabolic process	3/ 1015	5/ 6880	0.6	0.0253745	0.295056
3	GO:0006528	BP	asparagine metabolic process	3/ 1015	5/ 6880	0.6	0.0253745	0.295056
3	GO:0008412	MF	4-hydroxybenzoate octaprenyltransferase activity	3/ 1015	5/ 6880	0.6	0.0253745	0.352181
3	GO:0004565	MF	beta-galactosidase activity	3/ 1015	5/ 6880	0.6	0.0253745	0.352181
3	GO:0003995	MF	acyl-CoA dehydrogenase activity	3/ 1015	5/ 6880	0.6	0.0253745	0.352181
3	GO:0002083	MF	4-hydroxybenzoate decaprenyltransferase activity	3/ 1015	5/ 6880	0.6	0.0253745	0.352181
3	GO:0047293	MF	4-hydroxybenzoate nonaprenyltransferase activity	3/ 1015	5/ 6880	0.6	0.0253745	0.352181
3	GO:0052890	MF	oxidoreductase activity, acting on the CH-CH group of donors, with a flavin as acceptor	3/ 1015	5/ 6880	0.6	0.0253745	0.352181
3	GO:0033609	BP	oxalate metabolic process	3/ 1015	6/ 6880	0.5	0.0452406	0.458903
3	GO:0004567	MF	beta-mannosidase activity	3/ 1015	6/ 6880	0.5	0.0452406	0.560287
2	GO:0044419	BP	biological process involved in interspecies interaction between organisms	2/ 1015	2/ 6880	1	0.0217465	0.264144
2	GO:0046294	BP	formaldehyde catabolic process	2/ 1015	2/ 6880	1	0.0217465	0.264144
2	GO:0110095	BP	cellular detoxification of aldehyde	2/ 1015	2/ 6880	1	0.0217465	0.264144
2	GO:0046292	BP	formaldehyde metabolic process	2/ 1015	2/ 6880	1	0.0217465	0.264144
2	GO:0022627	CC	cytosolic small ribosomal subunit	2/ 1015	2/ 6880	1	0.0217465	0.289758
2	GO:0018738	MF	S-formylglutathione hydrolase activity	2/ 1015	2/ 6880	1	0.0217465	0.324185
2	GO:0004108	MF	citrate (Si)-synthase activity	2/ 1015	2/ 6880	1	0.0217465	0.324185
2	GO:0016885	MF	ligase activity, forming carbon-carbon bonds	2/ 1015	2/ 6880	1	0.0217465	0.324185
2	GO:0036440	MF	citrate synthase activity	2/ 1015	2/ 6880	1	0.0217465	0.324185

## Sheet: G8 vs G4
Number	GO ID	Term Type	Description	Ratio_in_study	Ratio_in_pop	Rich factor	Pvalue	Padjust
401	GO:0003824	MF	catalytic activity	401/ 650	3498/ 6880	0.114637	5.55227e-09	1.48986e-06
175	GO:0016787	MF	hydrolase activity	175/ 650	1475/ 6880	0.118644	0.00051689	0.0332877
138	GO:0016491	MF	oxidoreductase activity	138/ 650	740/ 6880	0.186486	1.99384e-16	3.21009e-13
62	GO:0005975	BP	carbohydrate metabolic process	62/ 650	260/ 6880	0.238462	2.26343e-12	2.15818e-09
47	GO:0016705	MF	oxidoreductase activity, acting on paired donors, with incorporation or reduction of molecular oxygen	47/ 650	250/ 6880	0.188	4.05055e-06	0.000592854
47	GO:0009056	BP	catabolic process	47/ 650	306/ 6880	0.153595	0.000640956	0.0226352
46	GO:0016798	MF	hydrolase activity, acting on glycosyl bonds	46/ 650	193/ 6880	0.238342	1.83846e-09	7.39982e-07
46	GO:1901575	BP	organic substance catabolic process	46/ 650	275/ 6880	0.167273	0.000124619	0.00678998
45	GO:0004553	MF	hydrolase activity, hydrolyzing O-glycosyl compounds	45/ 650	172/ 6880	0.261628	1.05417e-10	8.48607e-08
40	GO:0008233	MF	peptidase activity	40/ 650	294/ 6880	0.136054	0.0184765	0.367249
40	GO:0006508	BP	proteolysis	40/ 650	304/ 6880	0.131579	0.0272846	0.400556
32	GO:0009057	BP	macromolecule catabolic process	32/ 650	173/ 6880	0.184971	0.000177952	0.00848387
29	GO:0140907	MF	flavin-dependent halogenase activity	29/ 650	117/ 6880	0.247863	8.17409e-07	0.000164504
29	GO:0140906	MF	halogenase activity	29/ 650	117/ 6880	0.247863	8.17409e-07	0.000164504
28	GO:0016052	BP	carbohydrate catabolic process	28/ 650	97/ 6880	0.28866	3.91825e-08	1.86802e-05
28	GO:0004175	MF	endopeptidase activity	28/ 650	150/ 6880	0.186667	0.000357423	0.0245083
27	GO:0005576	CC	extracellular region	27/ 650	91/ 6880	0.296703	3.62158e-08	2.97573e-06
27	GO:0004497	MF	monooxygenase activity	27/ 650	160/ 6880	0.16875	0.00243294	0.100437
26	GO:0020037	MF	heme binding	26/ 650	160/ 6880	0.1625	0.00568236	0.183772
26	GO:0046906	MF	tetrapyrrole binding	26/ 650	160/ 6880	0.1625	0.00568236	0.183772
25	GO:0050660	MF	flavin adenine dinucleotide binding	25/ 650	121/ 6880	0.206612	0.000202443	0.0162966
24	GO:0005976	BP	polysaccharide metabolic process	24/ 650	84/ 6880	0.285714	4.55596e-07	8.68821e-05
23	GO:0000272	BP	polysaccharide catabolic process	23/ 650	77/ 6880	0.298701	3.28064e-07	6.9513e-05
22	GO:0005506	MF	iron ion binding	22/ 650	135/ 6880	0.162963	0.0105935	0.240219
21	GO:0032259	BP	methylation	21/ 650	139/ 6880	0.151079	0.0273059	0.400556
21	GO:0016829	MF	lyase activity	21/ 650	135/ 6880	0.155556	0.0241392	0.457224
20	GO:0030246	MF	carbohydrate binding	20/ 650	87/ 6880	0.229885	0.000130194	0.0110322
19	GO:1901565	BP	organonitrogen compound catabolic process	19/ 650	94/ 6880	0.202128	0.00114146	0.0375303
15	GO:0017171	MF	serine hydrolase activity	15/ 650	68/ 6880	0.220588	0.00138948	0.0621404
15	GO:0008236	MF	serine-type peptidase activity	15/ 650	68/ 6880	0.220588	0.00138948	0.0621404
15	GO:0070001	MF	aspartic-type peptidase activity	15/ 650	72/ 6880	0.208333	0.00329523	0.123379
15	GO:0004190	MF	aspartic-type endopeptidase activity	15/ 650	72/ 6880	0.208333	0.00329523	0.123379
14	GO:0071949	MF	FAD binding	14/ 650	59/ 6880	0.237288	0.000934403	0.0537281
12	GO:0042221	BP	response to chemical	12/ 650	47/ 6880	0.255319	0.00107499	0.0359649
11	GO:0016651	MF	oxidoreductase activity, acting on NAD(P)H	11/ 650	51/ 6880	0.215686	0.00699476	0.197571
10	GO:1901136	BP	carbohydrate derivative catabolic process	10/ 650	26/ 6880	0.384615	6.91084e-05	0.00454448
10	GO:0016209	MF	antioxidant activity	10/ 650	43/ 6880	0.232558	0.00570721	0.183772
10	GO:0044282	BP	small molecule catabolic process	10/ 650	47/ 6880	0.212766	0.0109357	0.217232
10	GO:0030247	MF	polysaccharide binding	10/ 650	52/ 6880	0.192308	0.0274305	0.501853
9	GO:0005618	CC	cell wall	9/ 650	17/ 6880	0.529412	6.8873e-06	0.000308676
9	GO:0009277	CC	fungal-type cell wall	9/ 650	17/ 6880	0.529412	6.8873e-06	0.000308676
9	GO:0030312	CC	external encapsulating structure	9/ 650	17/ 6880	0.529412	6.8873e-06	0.000308676
9	GO:0005199	MF	structural constituent of cell wall	9/ 650	17/ 6880	0.529412	6.8873e-06	0.000924046
9	GO:0006026	BP	aminoglycan catabolic process	9/ 650	19/ 6880	0.473684	2.19903e-05	0.00167742
9	GO:0006022	BP	aminoglycan metabolic process	9/ 650	23/ 6880	0.391304	0.000137477	0.00708564
9	GO:0016684	MF	oxidoreductase activity, acting on peroxide as acceptor	9/ 650	35/ 6880	0.257143	0.00423064	0.148072
9	GO:0004601	MF	peroxidase activity	9/ 650	35/ 6880	0.257143	0.00423064	0.148072
8	GO:0046348	BP	amino sugar catabolic process	8/ 650	18/ 6880	0.444444	0.000112718	0.00632215
8	GO:1901072	BP	glucosamine-containing compound catabolic process	8/ 650	18/ 6880	0.444444	0.000112718	0.00632215
8	GO:0006032	BP	chitin catabolic process	8/ 650	18/ 6880	0.444444	0.000112718	0.00632215
8	GO:0015926	MF	glucosidase activity	8/ 650	18/ 6880	0.444444	0.000112718	0.010082
8	GO:0006030	BP	chitin metabolic process	8/ 650	22/ 6880	0.363636	0.000584998	0.0210489
8	GO:1901071	BP	glucosamine-containing compound metabolic process	8/ 650	25/ 6880	0.32	0.00153257	0.0487101
8	GO:0006040	BP	amino sugar metabolic process	8/ 650	29/ 6880	0.275862	0.00433332	0.114773
8	GO:0070008	MF	serine-type exopeptidase activity	8/ 650	30/ 6880	0.266667	0.00543063	0.183772
8	GO:0004180	MF	carboxypeptidase activity	8/ 650	34/ 6880	0.235294	0.0120335	0.258318
8	GO:0032993	CC	protein-DNA complex	8/ 650	40/ 6880	0.2	0.0495558	0.872536
7	GO:0015925	MF	galactosidase activity	7/ 650	9/ 6880	0.777778	1.98012e-06	0.0003188
7	GO:0000786	CC	nucleosome	7/ 650	23/ 6880	0.304348	0.00413995	0.0971902
7	GO:0030527	MF	structural constituent of chromatin	7/ 650	21/ 6880	0.333333	0.00232067	0.098323
7	GO:0005996	BP	monosaccharide metabolic process	7/ 650	26/ 6880	0.269231	0.0086555	0.179366
7	GO:0004185	MF	serine-type carboxypeptidase activity	7/ 650	27/ 6880	0.259259	0.0107558	0.240511
7	GO:0004252	MF	serine-type endopeptidase activity	7/ 650	30/ 6880	0.233333	0.0192492	0.374169
7	GO:0008171	MF	O-methyltransferase activity	7/ 650	35/ 6880	0.2	0.0422245	0.70084
6	GO:0008061	MF	chitin binding	6/ 650	14/ 6880	0.428571	0.00107504	0.0576937
6	GO:0030001	BP	metal ion transport	6/ 650	27/ 6880	0.222222	0.0367949	0.508463
5	GO:0009263	BP	deoxyribonucleotide biosynthetic process	5/ 650	7/ 6880	0.714286	0.000132481	0.00701781
5	GO:0009262	BP	deoxyribonucleotide metabolic process	5/ 650	8/ 6880	0.625	0.000325791	0.0135061
5	GO:0008422	MF	beta-glucosidase activity	5/ 650	8/ 6880	0.625	0.000325791	0.023842
5	GO:0004568	MF	chitinase activity	5/ 650	11/ 6880	0.454545	0.00211045	0.0918329
5	GO:0005507	MF	copper ion binding	5/ 650	15/ 6880	0.333333	0.00996705	0.235985
5	GO:0015923	MF	mannosidase activity	5/ 650	16/ 6880	0.3125	0.0133924	0.275131
5	GO:0005615	CC	extracellular space	5/ 650	18/ 6880	0.277778	0.0224329	0.480844
5	GO:0071555	BP	cell wall organization	5/ 650	21/ 6880	0.238095	0.0421192	0.573724
5	GO:0045229	BP	external encapsulating structure organization	5/ 650	21/ 6880	0.238095	0.0421192	0.573724
4	GO:0031221	BP	arabinan metabolic process	4/ 650	5/ 6880	0.8	0.000365342	0.0145147
4	GO:0031222	BP	arabinan catabolic process	4/ 650	5/ 6880	0.8	0.000365342	0.0145147
4	GO:0004565	MF	beta-galactosidase activity	4/ 650	5/ 6880	0.8	0.000365342	0.0245083
4	GO:0004499	MF	N,N-dimethylaniline monooxygenase activity	4/ 650	9/ 6880	0.444444	0.00675367	0.194168
4	GO:0004571	MF	mannosyl-oligosaccharide 1,2-alpha-mannosidase activity	4/ 650	9/ 6880	0.444444	0.00675367	0.194168
4	GO:0046915	MF	transition metal ion transmembrane transporter activity	4/ 650	9/ 6880	0.444444	0.00675367	0.194168
4	GO:0015924	MF	mannosyl-oligosaccharide mannosidase activity	4/ 650	9/ 6880	0.444444	0.00675367	0.194168
4	GO:0008374	MF	O-acyltransferase activity	4/ 650	10/ 6880	0.4	0.0104244	0.239762
4	GO:0004559	MF	alpha-mannosidase activity	4/ 650	10/ 6880	0.4	0.0104244	0.239762
4	GO:0036503	BP	ERAD pathway	4/ 650	11/ 6880	0.363636	0.0151753	0.274012
4	GO:0030433	BP	ubiquitin-dependent ERAD pathway	4/ 650	11/ 6880	0.363636	0.0151753	0.274012
4	GO:0010243	BP	response to organonitrogen compound	4/ 650	11/ 6880	0.363636	0.0151753	0.274012
4	GO:1901698	BP	response to nitrogen compound	4/ 650	11/ 6880	0.363636	0.0151753	0.274012
4	GO:0010033	BP	response to organic substance	4/ 650	12/ 6880	0.333333	0.0210934	0.355974
4	GO:0016709	MF	oxidoreductase activity, acting on paired donors, with incorporation or reduction of molecular oxygen, NAD(P)H as one donor, and incorporation of one atom of oxygen	4/ 650	14/ 6880	0.285714	0.0366608	0.634666
4	GO:0051537	MF	2 iron, 2 sulfur cluster binding	4/ 650	14/ 6880	0.285714	0.0366608	0.634666
4	GO:0140664	MF	ATP-dependent DNA damage sensor activity	4/ 650	15/ 6880	0.266667	0.0463676	0.734651
4	GO:0140612	MF	DNA damage sensor activity	4/ 650	15/ 6880	0.266667	0.0463676	0.734651
3	GO:0019321	BP	pentose metabolic process	3/ 650	4/ 6880	0.75	0.00312204	0.0875547
3	GO:2001057	BP	reactive nitrogen species metabolic process	3/ 650	4/ 6880	0.75	0.00312204	0.0875547
3	GO:0042126	BP	nitrate metabolic process	3/ 650	4/ 6880	0.75	0.00312204	0.0875547
3	GO:0042128	BP	nitrate assimilation	3/ 650	4/ 6880	0.75	0.00312204	0.0875547
3	GO:0046558	MF	arabinan endo-1,5-alpha-L-arabinosidase activity	3/ 650	4/ 6880	0.75	0.00312204	0.122597
3	GO:0071941	BP	nitrogen cycle metabolic process	3/ 650	5/ 6880	0.6	0.00725708	0.168771
3	GO:0016854	MF	racemase and epimerase activity	3/ 650	6/ 6880	0.5	0.0135002	0.275131
3	GO:0102483	MF	scopolin beta-glucosidase activity	3/ 650	6/ 6880	0.5	0.0135002	0.275131
3	GO:0045490	BP	pectin catabolic process	3/ 650	7/ 6880	0.428571	0.0219835	0.358313
3	GO:0045488	BP	pectin metabolic process	3/ 650	7/ 6880	0.428571	0.0219835	0.358313
3	GO:0010393	BP	galacturonan metabolic process	3/ 650	7/ 6880	0.428571	0.0219835	0.358313
3	GO:0019751	BP	polyol metabolic process	3/ 650	8/ 6880	0.375	0.0327421	0.455761
3	GO:0061982	BP	meiosis I cell cycle process	3/ 650	9/ 6880	0.333333	0.0457364	0.58932
3	GO:0007166	BP	cell surface receptor signaling pathway	3/ 650	9/ 6880	0.333333	0.0457364	0.58932
2	GO:0009162	BP	deoxyribonucleoside monophosphate metabolic process	2/ 650	2/ 6880	1	0.00891342	0.179366
2	GO:0042545	BP	cell wall modification	2/ 650	2/ 6880	1	0.00891342	0.179366
2	GO:0009176	BP	pyrimidine deoxyribonucleoside monophosphate metabolic process	2/ 650	2/ 6880	1	0.00891342	0.179366
2	GO:0044419	BP	biological process involved in interspecies interaction between organisms	2/ 650	2/ 6880	1	0.00891342	0.179366
2	GO:0009177	BP	pyrimidine deoxyribonucleoside monophosphate biosynthetic process	2/ 650	2/ 6880	1	0.00891342	0.179366
2	GO:0009211	BP	pyrimidine deoxyribonucleoside triphosphate metabolic process	2/ 650	2/ 6880	1	0.00891342	0.179366
2	GO:0009157	BP	deoxyribonucleoside monophosphate biosynthetic process	2/ 650	2/ 6880	1	0.00891342	0.179366
2	GO:0042732	BP	D-xylose metabolic process	2/ 650	2/ 6880	1	0.00891342	0.179366
2	GO:0030599	MF	pectinesterase activity	2/ 650	2/ 6880	1	0.00891342	0.214188
2	GO:0005375	MF	copper ion transmembrane transporter activity	2/ 650	2/ 6880	1	0.00891342	0.214188
2	GO:0045330	MF	aspartyl esterase activity	2/ 650	2/ 6880	1	0.00891342	0.214188
2	GO:0140825	MF	lactoperoxidase activity	2/ 650	2/ 6880	1	0.00891342	0.214188
2	GO:0008940	MF	nitrate reductase activity	2/ 650	2/ 6880	1	0.00891342	0.214188
2	GO:0004160	MF	dihydroxy-acid dehydratase activity	2/ 650	2/ 6880	1	0.00891342	0.214188
2	GO:0050463	MF	nitrate reductase [NAD(P)H] activity	2/ 650	2/ 6880	1	0.00891342	0.214188
2	GO:0050464	MF	nitrate reductase (NADPH) activity	2/ 650	2/ 6880	1	0.00891342	0.214188
2	GO:0009221	BP	pyrimidine deoxyribonucleotide biosynthetic process	2/ 650	3/ 6880	0.666667	0.0250607	0.373366
2	GO:0019400	BP	alditol metabolic process	2/ 650	3/ 6880	0.666667	0.0250607	0.373366
2	GO:0009394	BP	2'-deoxyribonucleotide metabolic process	2/ 650	3/ 6880	0.666667	0.0250607	0.373366
2	GO:0009265	BP	2'-deoxyribonucleotide biosynthetic process	2/ 650	3/ 6880	0.666667	0.0250607	0.373366
2	GO:0046385	BP	deoxyribose phosphate biosynthetic process	2/ 650	3/ 6880	0.666667	0.0250607	0.373366
2	GO:0006071	BP	glycerol metabolic process	2/ 650	3/ 6880	0.666667	0.0250607	0.373366
2	GO:0046174	BP	polyol catabolic process	2/ 650	3/ 6880	0.666667	0.0250607	0.373366
2	GO:1901616	BP	organic hydroxy compound catabolic process	2/ 650	3/ 6880	0.666667	0.0250607	0.373366
2	GO:0009219	BP	pyrimidine deoxyribonucleotide metabolic process	2/ 650	3/ 6880	0.666667	0.0250607	0.373366
2	GO:0019692	BP	deoxyribose phosphate metabolic process	2/ 650	3/ 6880	0.666667	0.0250607	0.373366
2	GO:0046164	BP	alcohol catabolic process	2/ 650	3/ 6880	0.666667	0.0250607	0.373366
2	GO:0046857	MF	oxidoreductase activity, acting on other nitrogenous compounds as donors, with NAD or NADP as acceptor	2/ 650	3/ 6880	0.666667	0.0250607	0.463768
2	GO:0004557	MF	alpha-galactosidase activity	2/ 650	3/ 6880	0.666667	0.0250607	0.463768
2	GO:0006012	BP	galactose metabolic process	2/ 650	4/ 6880	0.5	0.0469994	0.60153
2	GO:2001070	MF	starch binding	2/ 650	4/ 6880	0.5	0.0469994	0.734651
2	GO:0016661	MF	oxidoreductase activity, acting on other nitrogenous compounds as donors	2/ 650	4/ 6880	0.5	0.0469994	0.734651
