# Supplementary material for: Genomic and Transcriptomic Insights into Carbon-Source and Temporal Induction of a Diverse Set of Lignocellulolytic Enzymes in Irpex lacteus QJ
Source: J Fungi (Basel). 2025 Dec 13;11(12):882. doi: 10.3390/jof11120882 (PMC12733758; doi:10.3390/jof11120882)
Supplement: Supplementary file 1 [file jof-11-00882-s001.zip › Supplementary Material Tables S5. KEGG enrichment analysis.xlsx]

## Sheet: WS4 vs G4
Number	Pathway ID	Description	Ratio_in_study	Ratio_in_pop	Rich factor	Pvalue	Padjust	First Category	Second Category
26	map00500	Starch and sucrose metabolism	26/ 974	54/ 4104	0.481481	7.09518e-05	0.00386687	Metabolism	Carbohydrate metabolism
26	map04146	Peroxisome	26/ 974	62/ 4104	0.419355	0.00106911	0.0233066	Cellular Processes	Transport and catabolism
21	map00280	Valine, leucine and isoleucine degradation	21/ 974	37/ 4104	0.567568	1.49682e-05	0.00163153	Metabolism	Amino acid metabolism
19	map00380	Tryptophan metabolism	19/ 974	45/ 4104	0.422222	0.00447768	0.0610084	Metabolism	Amino acid metabolism
19	map00190	Oxidative phosphorylation	19/ 974	72/ 4104	0.263889	0.339328	0.92467	Metabolism	Energy metabolism
17	map00071	Fatty acid degradation	17/ 974	34/ 4104	0.5	0.000741956	0.0269577	Metabolism	Lipid metabolism
17	map00480	Glutathione metabolism	17/ 974	46/ 4104	0.369565	0.0299238	0.191864	Metabolism	Metabolism of other amino acids
17	map00564	Glycerophospholipid metabolism	17/ 974	57/ 4104	0.298246	0.174631	0.656371	Metabolism	Lipid metabolism
17	map03010	Ribosome	17/ 974	98/ 4104	0.173469	0.951933	1	Genetic Information Processing	Translation
17	map04111	Cell cycle - yeast	17/ 974	100/ 4104	0.17	0.961516	1	Cellular Processes	Cell growth and death
16	map00630	Glyoxylate and dicarboxylate metabolism	16/ 974	34/ 4104	0.470588	0.00238392	0.0433078	Metabolism	Carbohydrate metabolism
16	map00561	Glycerolipid metabolism	16/ 974	40/ 4104	0.4	0.0158419	0.115118	Metabolism	Lipid metabolism
16	map00230	Purine metabolism	16/ 974	46/ 4104	0.347826	0.0592744	0.307663	Metabolism	Nucleotide metabolism
16	map00620	Pyruvate metabolism	16/ 974	49/ 4104	0.326531	0.0982549	0.411915	Metabolism	Carbohydrate metabolism
16	map03008	Ribosome biogenesis in eukaryotes	16/ 974	68/ 4104	0.235294	0.563332	0.959424	Genetic Information Processing	Translation
16	map04011	MAPK signaling pathway - yeast	16/ 974	79/ 4104	0.202532	0.805661	1	Environmental Information Processing	Signal transduction
15	map04113	Meiosis - yeast	15/ 974	76/ 4104	0.197368	0.831819	1	Cellular Processes	Cell growth and death
14	map04138	Autophagy - yeast	14/ 974	86/ 4104	0.162791	0.966166	1	Cellular Processes	Transport and catabolism
13	map00330	Arginine and proline metabolism	13/ 974	43/ 4104	0.302326	0.201307	0.685701	Metabolism	Amino acid metabolism
13	map00520	Amino sugar and nucleotide sugar metabolism	13/ 974	50/ 4104	0.26	0.405546	0.940521	Metabolism	Carbohydrate metabolism
12	map04141	Protein processing in endoplasmic reticulum	12/ 974	91/ 4104	0.131868	0.996158	1	Genetic Information Processing	Folding, sorting and degradation
12	map03040	Spliceosome	12/ 974	99/ 4104	0.121212	0.998925	1	Genetic Information Processing	Transcription
11	map01040	Biosynthesis of unsaturated fatty acids	11/ 974	20/ 4104	0.55	0.00247634	0.0385601	Metabolism	Lipid metabolism
11	map00410	beta-Alanine metabolism	11/ 974	23/ 4104	0.478261	0.00978225	0.0969332	Metabolism	Metabolism of other amino acids
11	map00040	Pentose and glucuronate interconversions	11/ 974	25/ 4104	0.44	0.0201351	0.137171	Metabolism	Carbohydrate metabolism
10	map00460	Cyanoamino acid metabolism	10/ 974	16/ 4104	0.625	0.00104197	0.0283937	Metabolism	Metabolism of other amino acids
10	map00100	Steroid biosynthesis	10/ 974	19/ 4104	0.526316	0.0059136	0.0716202	Metabolism	Lipid metabolism
10	map00020	Citrate cycle (TCA cycle)	10/ 974	27/ 4104	0.37037	0.0844845	0.3837	Metabolism	Carbohydrate metabolism
10	map00310	Lysine degradation	10/ 974	33/ 4104	0.30303	0.240788	0.749882	Metabolism	Amino acid metabolism
10	map00270	Cysteine and methionine metabolism	10/ 974	41/ 4104	0.243902	0.521078	0.962669	Metabolism	Amino acid metabolism
10	map00010	Glycolysis / Gluconeogenesis	10/ 974	41/ 4104	0.243902	0.521078	0.962669	Metabolism	Carbohydrate metabolism
10	map03420	Nucleotide excision repair	10/ 974	51/ 4104	0.196078	0.803719	1	Genetic Information Processing	Replication and repair
9	map00053	Ascorbate and aldarate metabolism	9/ 974	18/ 4104	0.5	0.0135717	0.113794	Metabolism	Carbohydrate metabolism
9	map00240	Pyrimidine metabolism	9/ 974	31/ 4104	0.290323	0.304467	0.850947	Metabolism	Nucleotide metabolism
9	map04814	Motor proteins	9/ 974	33/ 4104	0.272727	0.379463	0.919145	Cellular Processes	Cell motility
9	map00260	Glycine, serine and threonine metabolism	9/ 974	34/ 4104	0.264706	0.417553	0.948193	Metabolism	Amino acid metabolism
8	map00999	Biosynthesis of various plant secondary metabolites	8/ 974	14/ 4104	0.571429	0.00730235	0.0795956	Metabolism	Biosynthesis of other secondary metabolites
8	map00640	Propanoate metabolism	8/ 974	18/ 4104	0.444444	0.042725	0.245106	Metabolism	Carbohydrate metabolism
8	map00130	Ubiquinone and other terpenoid-quinone biosynthesis	8/ 974	20/ 4104	0.4	0.0784868	0.371959	Metabolism	Metabolism of cofactors and vitamins
8	map00680	Methane metabolism	8/ 974	24/ 4104	0.333333	0.189611	0.666696	Metabolism	Energy metabolism
8	map03410	Base excision repair	8/ 974	36/ 4104	0.222222	0.648318	1	Genetic Information Processing	Replication and repair
8	map04120	Ubiquitin mediated proteolysis	8/ 974	61/ 4104	0.131148	0.987401	1	Genetic Information Processing	Folding, sorting and degradation
7	map00061	Fatty acid biosynthesis	7/ 974	12/ 4104	0.583333	0.0105034	0.0954063	Metabolism	Lipid metabolism
7	map00650	Butanoate metabolism	7/ 974	15/ 4104	0.466667	0.0435213	0.237191	Metabolism	Carbohydrate metabolism
7	map00340	Histidine metabolism	7/ 974	20/ 4104	0.35	0.175576	0.637927	Metabolism	Amino acid metabolism
7	map00920	Sulfur metabolism	7/ 974	21/ 4104	0.333333	0.212627	0.702312	Metabolism	Energy metabolism
7	map02010	ABC transporters	7/ 974	22/ 4104	0.318182	0.252213	0.763643	Environmental Information Processing	Membrane transport
7	map00250	Alanine, aspartate and glutamate metabolism	7/ 974	26/ 4104	0.269231	0.424043	0.924415	Metabolism	Amino acid metabolism
7	map00770	Pantothenate and CoA biosynthesis	7/ 974	26/ 4104	0.269231	0.424043	0.924415	Metabolism	Metabolism of cofactors and vitamins
7	map00600	Sphingolipid metabolism	7/ 974	27/ 4104	0.259259	0.467473	0.926446	Metabolism	Lipid metabolism
7	map03030	DNA replication	7/ 974	37/ 4104	0.189189	0.810077	1	Genetic Information Processing	Replication and repair
6	map00730	Thiamine metabolism	6/ 974	10/ 4104	0.6	0.0151242	0.117753	Metabolism	Metabolism of cofactors and vitamins
6	map00052	Galactose metabolism	6/ 974	15/ 4104	0.4	0.121499	0.490496	Metabolism	Carbohydrate metabolism
6	map00051	Fructose and mannose metabolism	6/ 974	21/ 4104	0.285714	0.379599	0.899484	Metabolism	Carbohydrate metabolism
6	map00760	Nicotinate and nicotinamide metabolism	6/ 974	24/ 4104	0.25	0.520495	0.978171	Metabolism	Metabolism of cofactors and vitamins
6	map03082	ATP-dependent chromatin remodeling	6/ 974	40/ 4104	0.15	0.938716	1	Genetic Information Processing	Chromosome
6	map03018	RNA degradation	6/ 974	49/ 4104	0.122449	0.986294	1	Genetic Information Processing	Folding, sorting and degradation
5	map00670	One carbon pool by folate	5/ 974	9/ 4104	0.555556	0.0395431	0.239455	Metabolism	Metabolism of cofactors and vitamins
5	map00780	Biotin metabolism	5/ 974	10/ 4104	0.5	0.0639619	0.316902	Metabolism	Metabolism of cofactors and vitamins
5	map00900	Terpenoid backbone biosynthesis	5/ 974	15/ 4104	0.333333	0.272192	0.801861	Metabolism	Metabolism of terpenoids and polyketides
5	map00910	Nitrogen metabolism	5/ 974	17/ 4104	0.294118	0.377624	0.935477	Metabolism	Energy metabolism
5	map00360	Phenylalanine metabolism	5/ 974	20/ 4104	0.25	0.532958	0.936974	Metabolism	Amino acid metabolism
5	map00785	Lipoic acid metabolism	5/ 974	19/ 4104	0.263158	0.482691	0.939524	Metabolism	Metabolism of cofactors and vitamins
5	map00030	Pentose phosphate pathway	5/ 974	21/ 4104	0.238095	0.580883	0.974095	Metabolism	Carbohydrate metabolism
5	map00563	Glycosylphosphatidylinositol (GPI)-anchor biosynthesis	5/ 974	23/ 4104	0.217391	0.668119	1	Metabolism	Glycan biosynthesis and metabolism
5	map00350	Tyrosine metabolism	5/ 974	24/ 4104	0.208333	0.706967	1	Metabolism	Amino acid metabolism
5	map00513	Various types of N-glycan biosynthesis	5/ 974	25/ 4104	0.2	0.742513	1	Metabolism	Glycan biosynthesis and metabolism
5	map04213	Longevity regulating pathway - multiple species	5/ 974	31/ 4104	0.16129	0.891442	1	Organismal Systems	Aging
5	map04139	Mitophagy - yeast	5/ 974	39/ 4104	0.128205	0.971395	1	Cellular Processes	Transport and catabolism
4	map00511	Other glycan degradation	4/ 974	14/ 4104	0.285714	0.433759	0.909225	Metabolism	Glycan biosynthesis and metabolism
4	map00062	Fatty acid elongation	4/ 974	13/ 4104	0.307692	0.373245	0.946133	Metabolism	Lipid metabolism
4	map00220	Arginine biosynthesis	4/ 974	17/ 4104	0.235294	0.601115	0.977933	Metabolism	Amino acid metabolism
4	map04136	Autophagy - other	4/ 974	23/ 4104	0.173913	0.831562	1	Cellular Processes	Transport and catabolism
4	map03430	Mismatch repair	4/ 974	23/ 4104	0.173913	0.831562	1	Genetic Information Processing	Replication and repair
4	map04070	Phosphatidylinositol signaling system	4/ 974	24/ 4104	0.166667	0.856481	1	Environmental Information Processing	Signal transduction
4	map00562	Inositol phosphate metabolism	4/ 974	24/ 4104	0.166667	0.856481	1	Metabolism	Carbohydrate metabolism
3	map00592	alpha-Linolenic acid metabolism	3/ 974	5/ 4104	0.6	0.0904801	0.394493	Metabolism	Lipid metabolism
3	map00603	Glycosphingolipid biosynthesis - globo and isoglobo series	3/ 974	8/ 4104	0.375	0.290085	0.832085	Metabolism	Glycan biosynthesis and metabolism
3	map00740	Riboflavin metabolism	3/ 974	10/ 4104	0.3	0.436126	0.880329	Metabolism	Metabolism of cofactors and vitamins
3	map04392	Hippo signaling pathway - multiple species	3/ 974	9/ 4104	0.333333	0.363811	0.944177	Environmental Information Processing	Signal transduction
3	map00450	Selenocompound metabolism	3/ 974	11/ 4104	0.272727	0.505081	0.965856	Metabolism	Metabolism of other amino acids
3	map00860	Porphyrin metabolism	3/ 974	21/ 4104	0.142857	0.906338	1	Metabolism	Metabolism of cofactors and vitamins
3	map03440	Homologous recombination	3/ 974	23/ 4104	0.130435	0.936294	1	Genetic Information Processing	Replication and repair
3	map03020	RNA polymerase	3/ 974	24/ 4104	0.125	0.947696	1	Genetic Information Processing	Transcription
3	map00510	N-Glycan biosynthesis	3/ 974	29/ 4104	0.103448	0.981207	1	Metabolism	Glycan biosynthesis and metabolism
3	map04145	Phagosome	3/ 974	32/ 4104	0.09375	0.990082	1	Cellular Processes	Transport and catabolism
3	map00970	Aminoacyl-tRNA biosynthesis	3/ 974	35/ 4104	0.0857143	0.994845	1	Genetic Information Processing	Translation
3	map03050	Proteasome	3/ 974	43/ 4104	0.0697674	0.999151	1	Genetic Information Processing	Folding, sorting and degradation
3	map03013	Nucleocytoplasmic transport	3/ 974	65/ 4104	0.0461538	0.999996	1	Genetic Information Processing	Translation
2	map00591	Linoleic acid metabolism	2/ 974	3/ 4104	0.666667	0.142171	0.553451	Metabolism	Lipid metabolism
2	map00514	Other types of O-glycan biosynthesis	2/ 974	6/ 4104	0.333333	0.435815	0.896299	Metabolism	Glycan biosynthesis and metabolism
2	map00430	Taurine and hypotaurine metabolism	2/ 974	5/ 4104	0.4	0.340463	0.905133	Metabolism	Metabolism of other amino acids
2	map00604	Glycosphingolipid biosynthesis - ganglio series	2/ 974	7/ 4104	0.285714	0.523098	0.934716	Metabolism	Glycan biosynthesis and metabolism
2	map00590	Arachidonic acid metabolism	2/ 974	8/ 4104	0.25	0.600769	0.992179	Metabolism	Lipid metabolism
2	map04144	Endocytosis	2/ 974	77/ 4104	0.025974	1	1	Cellular Processes	Transport and catabolism
2	map00750	Vitamin B6 metabolism	2/ 974	9/ 4104	0.222222	0.668471	1	Metabolism	Metabolism of cofactors and vitamins
2	map00531	Glycosaminoglycan degradation	2/ 974	9/ 4104	0.222222	0.668471	1	Metabolism	Glycan biosynthesis and metabolism
2	map03450	Non-homologous end-joining	2/ 974	10/ 4104	0.2	0.726557	1	Genetic Information Processing	Replication and repair
2	map00300	Lysine biosynthesis	2/ 974	12/ 4104	0.166667	0.817056	1	Metabolism	Amino acid metabolism
2	map00400	Phenylalanine, tyrosine and tryptophan biosynthesis	2/ 974	19/ 4104	0.105263	0.960141	1	Metabolism	Amino acid metabolism
2	map03015	mRNA surveillance pathway	2/ 974	49/ 4104	0.0408163	0.999974	1	Genetic Information Processing	Translation
1	map00254	Aflatoxin biosynthesis	1/ 974	1/ 4104	1	0.237329	0.76085	Metabolism	Biosynthesis of other secondary metabolites
1	map00909	Sesquiterpenoid and triterpenoid biosynthesis	1/ 974	2/ 4104	0.5	0.418378	0.930677	Metabolism	Metabolism of terpenoids and polyketides
1	map00791	Atrazine degradation	1/ 974	3/ 4104	0.333333	0.556481	0.962801	Metabolism	Xenobiotics biodegradation and metabolism
1	map00261	Monobactam biosynthesis	1/ 974	4/ 4104	0.25	0.661818	1	Metabolism	Biosynthesis of other secondary metabolites
1	map00470	D-Amino acid metabolism	1/ 974	5/ 4104	0.2	0.742157	1	Metabolism	Metabolism of other amino acids
1	map00290	Valine, leucine and isoleucine biosynthesis	1/ 974	11/ 4104	0.0909091	0.94943	1	Metabolism	Amino acid metabolism
1	map00790	Folate biosynthesis	1/ 974	15/ 4104	0.0666667	0.982955	1	Metabolism	Metabolism of cofactors and vitamins
1	map03083	Polycomb repressive complex	1/ 974	17/ 4104	0.0588235	0.990109	1	Genetic Information Processing	Chromosome

## Sheet: WS8 vs G8
Number	Pathway ID	Description	Ratio_in_study	Ratio_in_pop	Rich factor	Pvalue	Padjust	First Category	Second Category
24	map00500	Starch and sucrose metabolism	24/ 514	54/ 4104	0.444444	4.89092e-09	4.69528e-07	Metabolism	Carbohydrate metabolism
17	map04146	Peroxisome	17/ 514	62/ 4104	0.274194	0.00114716	0.0110127	Cellular Processes	Transport and catabolism
15	map00620	Pyruvate metabolism	15/ 514	49/ 4104	0.306122	0.000635184	0.010163	Metabolism	Carbohydrate metabolism
12	map00280	Valine, leucine and isoleucine degradation	12/ 514	37/ 4104	0.324324	0.00125162	0.010013	Metabolism	Amino acid metabolism
12	map00480	Glutathione metabolism	12/ 514	46/ 4104	0.26087	0.00913904	0.0438674	Metabolism	Metabolism of other amino acids
11	map00040	Pentose and glucuronate interconversions	11/ 514	25/ 4104	0.44	9.12875e-05	0.0043818	Metabolism	Carbohydrate metabolism
11	map00561	Glycerolipid metabolism	11/ 514	40/ 4104	0.275	0.00815613	0.0412099	Metabolism	Lipid metabolism
11	map00010	Glycolysis / Gluconeogenesis	11/ 514	41/ 4104	0.268293	0.00992481	0.0453706	Metabolism	Carbohydrate metabolism
11	map00230	Purine metabolism	11/ 514	46/ 4104	0.23913	0.0235096	0.0806044	Metabolism	Nucleotide metabolism
11	map00520	Amino sugar and nucleotide sugar metabolism	11/ 514	50/ 4104	0.22	0.0415862	0.133076	Metabolism	Carbohydrate metabolism
11	map00564	Glycerophospholipid metabolism	11/ 514	57/ 4104	0.192982	0.0926635	0.254163	Metabolism	Lipid metabolism
10	map00600	Sphingolipid metabolism	10/ 514	27/ 4104	0.37037	0.00100203	0.0106883	Metabolism	Lipid metabolism
10	map00071	Fatty acid degradation	10/ 514	34/ 4104	0.294118	0.0069115	0.0368613	Metabolism	Lipid metabolism
9	map00051	Fructose and mannose metabolism	9/ 514	21/ 4104	0.428571	0.000515455	0.00989673	Metabolism	Carbohydrate metabolism
9	map00680	Methane metabolism	9/ 514	24/ 4104	0.375	0.0016205	0.0119668	Metabolism	Energy metabolism
9	map00330	Arginine and proline metabolism	9/ 514	43/ 4104	0.209302	0.0809297	0.228507	Metabolism	Amino acid metabolism
8	map00052	Galactose metabolism	8/ 514	15/ 4104	0.533333	0.000165089	0.00528286	Metabolism	Carbohydrate metabolism
8	map00460	Cyanoamino acid metabolism	8/ 514	16/ 4104	0.5	0.000294283	0.0070628	Metabolism	Metabolism of other amino acids
8	map00053	Ascorbate and aldarate metabolism	8/ 514	18/ 4104	0.444444	0.000795299	0.00954359	Metabolism	Carbohydrate metabolism
8	map00130	Ubiquinone and other terpenoid-quinone biosynthesis	8/ 514	20/ 4104	0.4	0.00182128	0.0124888	Metabolism	Metabolism of cofactors and vitamins
8	map00030	Pentose phosphate pathway	8/ 514	21/ 4104	0.380952	0.00262486	0.0167991	Metabolism	Carbohydrate metabolism
8	map00630	Glyoxylate and dicarboxylate metabolism	8/ 514	34/ 4104	0.235294	0.0543041	0.168168	Metabolism	Carbohydrate metabolism
8	map04138	Autophagy - yeast	8/ 514	86/ 4104	0.0930233	0.861417	1	Cellular Processes	Transport and catabolism
8	map04141	Protein processing in endoplasmic reticulum	8/ 514	91/ 4104	0.0879121	0.899087	1	Genetic Information Processing	Folding, sorting and degradation
7	map00511	Other glycan degradation	7/ 514	14/ 4104	0.5	0.000720802	0.00988529	Metabolism	Glycan biosynthesis and metabolism
7	map00920	Sulfur metabolism	7/ 514	21/ 4104	0.333333	0.0111291	0.0485632	Metabolism	Energy metabolism
7	map00410	beta-Alanine metabolism	7/ 514	23/ 4104	0.304348	0.0187905	0.0668108	Metabolism	Metabolism of other amino acids
7	map00380	Tryptophan metabolism	7/ 514	45/ 4104	0.155556	0.330736	0.61059	Metabolism	Amino acid metabolism
7	map04113	Meiosis - yeast	7/ 514	76/ 4104	0.0921053	0.856386	1	Cellular Processes	Cell growth and death
6	map00999	Biosynthesis of various plant secondary metabolites	6/ 514	14/ 4104	0.428571	0.00463568	0.0278141	Metabolism	Biosynthesis of other secondary metabolites
6	map01040	Biosynthesis of unsaturated fatty acids	6/ 514	20/ 4104	0.3	0.0310838	0.102898	Metabolism	Lipid metabolism
5	map00603	Glycosphingolipid biosynthesis - globo and isoglobo series	5/ 514	8/ 4104	0.625	0.00122377	0.0106802	Metabolism	Glycan biosynthesis and metabolism
5	map00640	Propanoate metabolism	5/ 514	18/ 4104	0.277778	0.064677	0.194031	Metabolism	Carbohydrate metabolism
5	map00350	Tyrosine metabolism	5/ 514	24/ 4104	0.208333	0.173329	0.405843	Metabolism	Amino acid metabolism
5	map00513	Various types of N-glycan biosynthesis	5/ 514	25/ 4104	0.2	0.195881	0.437317	Metabolism	Glycan biosynthesis and metabolism
5	map00250	Alanine, aspartate and glutamate metabolism	5/ 514	26/ 4104	0.192308	0.21938	0.46801	Metabolism	Amino acid metabolism
5	map00310	Lysine degradation	5/ 514	33/ 4104	0.151515	0.398654	0.671418	Metabolism	Amino acid metabolism
5	map00270	Cysteine and methionine metabolism	5/ 514	41/ 4104	0.121951	0.596837	0.909466	Metabolism	Amino acid metabolism
5	map04011	MAPK signaling pathway - yeast	5/ 514	79/ 4104	0.0632911	0.976887	1	Environmental Information Processing	Signal transduction
4	map00604	Glycosphingolipid biosynthesis - ganglio series	4/ 514	7/ 4104	0.571429	0.0062333	0.0351998	Metabolism	Glycan biosynthesis and metabolism
4	map00531	Glycosaminoglycan degradation	4/ 514	9/ 4104	0.444444	0.0182601	0.0674219	Metabolism	Glycan biosynthesis and metabolism
4	map00650	Butanoate metabolism	4/ 514	15/ 4104	0.266667	0.108009	0.288023	Metabolism	Carbohydrate metabolism
4	map00910	Nitrogen metabolism	4/ 514	17/ 4104	0.235294	0.154654	0.371169	Metabolism	Energy metabolism
4	map00100	Steroid biosynthesis	4/ 514	19/ 4104	0.210526	0.20736	0.452422	Metabolism	Lipid metabolism
4	map00340	Histidine metabolism	4/ 514	20/ 4104	0.2	0.235418	0.491307	Metabolism	Amino acid metabolism
4	map02010	ABC transporters	4/ 514	22/ 4104	0.181818	0.293798	0.587596	Environmental Information Processing	Membrane transport
4	map00562	Inositol phosphate metabolism	4/ 514	24/ 4104	0.166667	0.353751	0.640756	Metabolism	Carbohydrate metabolism
4	map00760	Nicotinate and nicotinamide metabolism	4/ 514	24/ 4104	0.166667	0.353751	0.640756	Metabolism	Metabolism of cofactors and vitamins
4	map04213	Longevity regulating pathway - multiple species	4/ 514	31/ 4104	0.129032	0.555798	0.889277	Organismal Systems	Aging
4	map00240	Pyrimidine metabolism	4/ 514	31/ 4104	0.129032	0.555798	0.889277	Metabolism	Nucleotide metabolism
4	map00260	Glycine, serine and threonine metabolism	4/ 514	34/ 4104	0.117647	0.631619	0.947428	Metabolism	Amino acid metabolism
4	map04120	Ubiquitin mediated proteolysis	4/ 514	61/ 4104	0.0655738	0.9575	1	Genetic Information Processing	Folding, sorting and degradation
4	map04111	Cell cycle - yeast	4/ 514	100/ 4104	0.04	0.999177	1	Cellular Processes	Cell growth and death
3	map00311	Penicillin and cephalosporin biosynthesis	3/ 514	5/ 4104	0.6	0.0160741	0.0670918	Metabolism	Biosynthesis of other secondary metabolites
3	map00470	D-Amino acid metabolism	3/ 514	5/ 4104	0.6	0.0160741	0.0670918	Metabolism	Metabolism of other amino acids
3	map00430	Taurine and hypotaurine metabolism	3/ 514	5/ 4104	0.6	0.0160741	0.0670918	Metabolism	Metabolism of other amino acids
3	map00780	Biotin metabolism	3/ 514	10/ 4104	0.3	0.119805	0.310846	Metabolism	Metabolism of cofactors and vitamins
3	map00450	Selenocompound metabolism	3/ 514	11/ 4104	0.272727	0.150107	0.369495	Metabolism	Metabolism of other amino acids
3	map00061	Fatty acid biosynthesis	3/ 514	12/ 4104	0.25	0.182519	0.417187	Metabolism	Lipid metabolism
3	map00220	Arginine biosynthesis	3/ 514	17/ 4104	0.176471	0.360264	0.628825	Metabolism	Amino acid metabolism
3	map00360	Phenylalanine metabolism	3/ 514	20/ 4104	0.15	0.466292	0.771793	Metabolism	Amino acid metabolism
3	map00770	Pantothenate and CoA biosynthesis	3/ 514	26/ 4104	0.115385	0.649712	0.959575	Metabolism	Metabolism of cofactors and vitamins
3	map00020	Citrate cycle (TCA cycle)	3/ 514	27/ 4104	0.111111	0.675515	0.982567	Metabolism	Carbohydrate metabolism
3	map04139	Mitophagy - yeast	3/ 514	39/ 4104	0.0769231	0.883268	1	Cellular Processes	Transport and catabolism
3	map03420	Nucleotide excision repair	3/ 514	51/ 4104	0.0588235	0.963389	1	Genetic Information Processing	Replication and repair
3	map03040	Spliceosome	3/ 514	99/ 4104	0.030303	0.999821	1	Genetic Information Processing	Transcription
2	map00261	Monobactam biosynthesis	2/ 514	4/ 4104	0.5	0.0790499	0.229963	Metabolism	Biosynthesis of other secondary metabolites
2	map00592	alpha-Linolenic acid metabolism	2/ 514	5/ 4104	0.4	0.121034	0.30577	Metabolism	Lipid metabolism
2	map00590	Arachidonic acid metabolism	2/ 514	8/ 4104	0.25	0.264413	0.540078	Metabolism	Lipid metabolism
2	map04392	Hippo signaling pathway - multiple species	2/ 514	9/ 4104	0.222222	0.313644	0.614486	Environmental Information Processing	Signal transduction
2	map03450	Non-homologous end-joining	2/ 514	10/ 4104	0.2	0.362104	0.620749	Genetic Information Processing	Replication and repair
2	map00062	Fatty acid elongation	2/ 514	13/ 4104	0.153846	0.497825	0.810021	Metabolism	Lipid metabolism
2	map00900	Terpenoid backbone biosynthesis	2/ 514	15/ 4104	0.133333	0.577473	0.894152	Metabolism	Metabolism of terpenoids and polyketides
2	map00860	Porphyrin metabolism	2/ 514	21/ 4104	0.0952381	0.75954	1	Metabolism	Metabolism of cofactors and vitamins
2	map04136	Autophagy - other	2/ 514	23/ 4104	0.0869565	0.803044	1	Cellular Processes	Transport and catabolism
2	map00563	Glycosylphosphatidylinositol (GPI)-anchor biosynthesis	2/ 514	23/ 4104	0.0869565	0.803044	1	Metabolism	Glycan biosynthesis and metabolism
2	map03440	Homologous recombination	2/ 514	23/ 4104	0.0869565	0.803044	1	Genetic Information Processing	Replication and repair
2	map03410	Base excision repair	2/ 514	36/ 4104	0.0555556	0.950901	1	Genetic Information Processing	Replication and repair
2	map03082	ATP-dependent chromatin remodeling	2/ 514	40/ 4104	0.05	0.968707	1	Genetic Information Processing	Chromosome
2	map03050	Proteasome	2/ 514	43/ 4104	0.0465116	0.977794	1	Genetic Information Processing	Folding, sorting and degradation
2	map03018	RNA degradation	2/ 514	49/ 4104	0.0408163	0.988945	1	Genetic Information Processing	Folding, sorting and degradation
1	map00791	Atrazine degradation	1/ 514	3/ 4104	0.333333	0.330708	0.634959	Metabolism	Xenobiotics biodegradation and metabolism
1	map00591	Linoleic acid metabolism	1/ 514	3/ 4104	0.333333	0.330708	0.634959	Metabolism	Lipid metabolism
1	map04144	Endocytosis	1/ 514	77/ 4104	0.012987	0.99997	0.99997	Cellular Processes	Transport and catabolism
1	map00750	Vitamin B6 metabolism	1/ 514	9/ 4104	0.111111	0.700472	1	Metabolism	Metabolism of cofactors and vitamins
1	map00740	Riboflavin metabolism	1/ 514	10/ 4104	0.1	0.738068	1	Metabolism	Metabolism of cofactors and vitamins
1	map00790	Folate biosynthesis	1/ 514	15/ 4104	0.0666667	0.866121	1	Metabolism	Metabolism of cofactors and vitamins
1	map00785	Lipoic acid metabolism	1/ 514	19/ 4104	0.0526316	0.921791	1	Metabolism	Metabolism of cofactors and vitamins
1	map00400	Phenylalanine, tyrosine and tryptophan biosynthesis	1/ 514	19/ 4104	0.0526316	0.921791	1	Metabolism	Amino acid metabolism
1	map03020	RNA polymerase	1/ 514	24/ 4104	0.0416667	0.960089	1	Genetic Information Processing	Transcription
1	map00510	N-Glycan biosynthesis	1/ 514	29/ 4104	0.0344828	0.979651	1	Metabolism	Glycan biosynthesis and metabolism
1	map04814	Motor proteins	1/ 514	33/ 4104	0.030303	0.988136	1	Cellular Processes	Cell motility
1	map03030	DNA replication	1/ 514	37/ 4104	0.027027	0.993087	1	Genetic Information Processing	Replication and repair
1	map03015	mRNA surveillance pathway	1/ 514	49/ 4104	0.0204082	0.998637	1	Genetic Information Processing	Translation
1	map03013	Nucleocytoplasmic transport	1/ 514	65/ 4104	0.0153846	0.999845	1	Genetic Information Processing	Translation
1	map00190	Oxidative phosphorylation	1/ 514	72/ 4104	0.0138889	0.99994	1	Metabolism	Energy metabolism

## Sheet: WS8 vs WS4
Number	Pathway ID	Description	Ratio_in_study	Ratio_in_pop	Rich factor	Pvalue	Padjust	First Category	Second Category
51	map03010	Ribosome	51/ 455	98/ 4104	0.520408	2.61085e-24	2.45419e-22	Genetic Information Processing	Translation
16	map00500	Starch and sucrose metabolism	16/ 455	54/ 4104	0.296296	0.000153902	0.00361669	Metabolism	Carbohydrate metabolism
14	map00620	Pyruvate metabolism	14/ 455	49/ 4104	0.285714	0.00059795	0.00936789	Metabolism	Carbohydrate metabolism
13	map04146	Peroxisome	13/ 455	62/ 4104	0.209677	0.0163568	0.0960962	Cellular Processes	Transport and catabolism
12	map00040	Pentose and glucuronate interconversions	12/ 455	25/ 4104	0.48	4.02244e-06	0.000189055	Metabolism	Carbohydrate metabolism
12	map00630	Glyoxylate and dicarboxylate metabolism	12/ 455	34/ 4104	0.352941	0.000165904	0.00311899	Metabolism	Carbohydrate metabolism
11	map00561	Glycerolipid metabolism	11/ 455	40/ 4104	0.275	0.00318885	0.0333058	Metabolism	Lipid metabolism
11	map00330	Arginine and proline metabolism	11/ 455	43/ 4104	0.255814	0.0058384	0.0498918	Metabolism	Amino acid metabolism
10	map00010	Glycolysis / Gluconeogenesis	10/ 455	41/ 4104	0.243902	0.0119501	0.0864081	Metabolism	Carbohydrate metabolism
9	map00020	Citrate cycle (TCA cycle)	9/ 455	27/ 4104	0.333333	0.00175384	0.0206077	Metabolism	Carbohydrate metabolism
9	map00380	Tryptophan metabolism	9/ 455	45/ 4104	0.2	0.0550185	0.215489	Metabolism	Amino acid metabolism
8	map00052	Galactose metabolism	8/ 455	15/ 4104	0.533333	6.82357e-05	0.00213805	Metabolism	Carbohydrate metabolism
8	map00130	Ubiquinone and other terpenoid-quinone biosynthesis	8/ 455	20/ 4104	0.4	0.000806748	0.0108335	Metabolism	Metabolism of cofactors and vitamins
8	map00270	Cysteine and methionine metabolism	8/ 455	41/ 4104	0.195122	0.0771152	0.278801	Metabolism	Amino acid metabolism
8	map00480	Glutathione metabolism	8/ 455	46/ 4104	0.173913	0.130365	0.408477	Metabolism	Metabolism of other amino acids
7	map00680	Methane metabolism	7/ 455	24/ 4104	0.291667	0.0126651	0.0850372	Metabolism	Energy metabolism
7	map00600	Sphingolipid metabolism	7/ 455	27/ 4104	0.259259	0.0242756	0.114095	Metabolism	Lipid metabolism
7	map00071	Fatty acid degradation	7/ 455	34/ 4104	0.205882	0.075083	0.282312	Metabolism	Lipid metabolism
7	map00280	Valine, leucine and isoleucine degradation	7/ 455	37/ 4104	0.189189	0.10814	0.36304	Metabolism	Amino acid metabolism
7	map00520	Amino sugar and nucleotide sugar metabolism	7/ 455	50/ 4104	0.14	0.315657	0.741794	Metabolism	Carbohydrate metabolism
7	map00564	Glycerophospholipid metabolism	7/ 455	57/ 4104	0.122807	0.448015	0.915509	Metabolism	Lipid metabolism
7	map04141	Protein processing in endoplasmic reticulum	7/ 455	91/ 4104	0.0769231	0.892238	1	Genetic Information Processing	Folding, sorting and degradation
6	map00460	Cyanoamino acid metabolism	6/ 455	16/ 4104	0.375	0.00543805	0.0511177	Metabolism	Metabolism of other amino acids
6	map00360	Phenylalanine metabolism	6/ 455	20/ 4104	0.3	0.0179272	0.0991269	Metabolism	Amino acid metabolism
6	map00051	Fructose and mannose metabolism	6/ 455	21/ 4104	0.285714	0.0228153	0.112876	Metabolism	Carbohydrate metabolism
6	map00410	beta-Alanine metabolism	6/ 455	23/ 4104	0.26087	0.035102	0.157123	Metabolism	Metabolism of other amino acids
6	map00350	Tyrosine metabolism	6/ 455	24/ 4104	0.25	0.042581	0.174027	Metabolism	Amino acid metabolism
6	map00190	Oxidative phosphorylation	6/ 455	72/ 4104	0.0833333	0.825486	1	Metabolism	Energy metabolism
6	map04138	Autophagy - yeast	6/ 455	86/ 4104	0.0697674	0.927364	1	Cellular Processes	Transport and catabolism
5	map00061	Fatty acid biosynthesis	5/ 455	12/ 4104	0.416667	0.0066849	0.052365	Metabolism	Lipid metabolism
5	map00999	Biosynthesis of various plant secondary metabolites	5/ 455	14/ 4104	0.357143	0.0140081	0.0877841	Metabolism	Biosynthesis of other secondary metabolites
5	map00053	Ascorbate and aldarate metabolism	5/ 455	18/ 4104	0.277778	0.0413591	0.176716	Metabolism	Carbohydrate metabolism
5	map00260	Glycine, serine and threonine metabolism	5/ 455	34/ 4104	0.147059	0.322995	0.740526	Metabolism	Amino acid metabolism
5	map04120	Ubiquitin mediated proteolysis	5/ 455	61/ 4104	0.0819672	0.822433	1	Genetic Information Processing	Folding, sorting and degradation
4	map00780	Biotin metabolism	4/ 455	10/ 4104	0.4	0.0181455	0.09476	Metabolism	Metabolism of cofactors and vitamins
4	map00640	Propanoate metabolism	4/ 455	18/ 4104	0.222222	0.130504	0.395722	Metabolism	Carbohydrate metabolism
4	map00030	Pentose phosphate pathway	4/ 455	21/ 4104	0.190476	0.197374	0.579785	Metabolism	Carbohydrate metabolism
4	map02010	ABC transporters	4/ 455	22/ 4104	0.181818	0.221638	0.612765	Environmental Information Processing	Membrane transport
4	map00310	Lysine degradation	4/ 455	33/ 4104	0.121212	0.505814	0.990553	Metabolism	Amino acid metabolism
4	map04113	Meiosis - yeast	4/ 455	76/ 4104	0.0526316	0.97568	1	Cellular Processes	Cell growth and death
4	map03040	Spliceosome	4/ 455	99/ 4104	0.040404	0.99679	1	Genetic Information Processing	Transcription
3	map00400	Phenylalanine, tyrosine and tryptophan biosynthesis	3/ 455	19/ 4104	0.157895	0.353559	0.7913	Metabolism	Amino acid metabolism
3	map00340	Histidine metabolism	3/ 455	20/ 4104	0.15	0.385248	0.842169	Metabolism	Amino acid metabolism
3	map00250	Alanine, aspartate and glutamate metabolism	3/ 455	26/ 4104	0.115385	0.562698	0.997993	Metabolism	Amino acid metabolism
3	map00770	Pantothenate and CoA biosynthesis	3/ 455	26/ 4104	0.115385	0.562698	0.997993	Metabolism	Metabolism of cofactors and vitamins
3	map04213	Longevity regulating pathway - multiple species	3/ 455	31/ 4104	0.0967742	0.684353	1	Organismal Systems	Aging
3	map03082	ATP-dependent chromatin remodeling	3/ 455	40/ 4104	0.075	0.836635	1	Genetic Information Processing	Chromosome
3	map00230	Purine metabolism	3/ 455	46/ 4104	0.0652174	0.898757	1	Metabolism	Nucleotide metabolism
3	map03008	Ribosome biogenesis in eukaryotes	3/ 455	68/ 4104	0.0441176	0.985381	1	Genetic Information Processing	Translation
3	map04011	MAPK signaling pathway - yeast	3/ 455	79/ 4104	0.0379747	0.994845	1	Environmental Information Processing	Signal transduction
3	map04111	Cell cycle - yeast	3/ 455	100/ 4104	0.03	0.999358	1	Cellular Processes	Cell growth and death
2	map00311	Penicillin and cephalosporin biosynthesis	2/ 455	5/ 4104	0.4	0.0977546	0.340331	Metabolism	Biosynthesis of other secondary metabolites
2	map00603	Glycosphingolipid biosynthesis - globo and isoglobo series	2/ 455	8/ 4104	0.25	0.21968	0.625754	Metabolism	Glycan biosynthesis and metabolism
2	map00750	Vitamin B6 metabolism	2/ 455	9/ 4104	0.222222	0.262913	0.70611	Metabolism	Metabolism of cofactors and vitamins
2	map04392	Hippo signaling pathway - multiple species	2/ 455	9/ 4104	0.222222	0.262913	0.70611	Environmental Information Processing	Signal transduction
2	map00740	Riboflavin metabolism	2/ 455	10/ 4104	0.2	0.30617	0.737949	Metabolism	Metabolism of cofactors and vitamins
2	map00511	Other glycan degradation	2/ 455	14/ 4104	0.142857	0.47038	0.94076	Metabolism	Glycan biosynthesis and metabolism
2	map00900	Terpenoid backbone biosynthesis	2/ 455	15/ 4104	0.133333	0.507806	0.954676	Metabolism	Metabolism of terpenoids and polyketides
2	map00790	Folate biosynthesis	2/ 455	15/ 4104	0.133333	0.507806	0.954676	Metabolism	Metabolism of cofactors and vitamins
2	map03083	Polycomb repressive complex	2/ 455	17/ 4104	0.117647	0.577283	0.986629	Genetic Information Processing	Chromosome
2	map00220	Arginine biosynthesis	2/ 455	17/ 4104	0.117647	0.577283	0.986629	Metabolism	Amino acid metabolism
2	map00910	Nitrogen metabolism	2/ 455	17/ 4104	0.117647	0.577283	0.986629	Metabolism	Energy metabolism
2	map01040	Biosynthesis of unsaturated fatty acids	2/ 455	20/ 4104	0.1	0.667542	1	Metabolism	Lipid metabolism
2	map00860	Porphyrin metabolism	2/ 455	21/ 4104	0.0952381	0.693961	1	Metabolism	Metabolism of cofactors and vitamins
2	map00920	Sulfur metabolism	2/ 455	21/ 4104	0.0952381	0.693961	1	Metabolism	Energy metabolism
2	map00240	Pyrimidine metabolism	2/ 455	31/ 4104	0.0645161	0.873594	1	Metabolism	Nucleotide metabolism
2	map03410	Base excision repair	2/ 455	36/ 4104	0.0555556	0.921052	1	Genetic Information Processing	Replication and repair
2	map03030	DNA replication	2/ 455	37/ 4104	0.0540541	0.92827	1	Genetic Information Processing	Replication and repair
2	map04139	Mitophagy - yeast	2/ 455	39/ 4104	0.0512821	0.940879	1	Cellular Processes	Transport and catabolism
2	map03015	mRNA surveillance pathway	2/ 455	49/ 4104	0.0408163	0.978096	1	Genetic Information Processing	Translation
2	map03018	RNA degradation	2/ 455	49/ 4104	0.0408163	0.978096	1	Genetic Information Processing	Folding, sorting and degradation
2	map03420	Nucleotide excision repair	2/ 455	51/ 4104	0.0392157	0.982121	1	Genetic Information Processing	Replication and repair
1	map00254	Aflatoxin biosynthesis	1/ 455	1/ 4104	1	0.110867	0.359363	Metabolism	Biosynthesis of other secondary metabolites
1	map00791	Atrazine degradation	1/ 455	3/ 4104	0.333333	0.297154	0.754933	Metabolism	Xenobiotics biodegradation and metabolism
1	map00591	Linoleic acid metabolism	1/ 455	3/ 4104	0.333333	0.297154	0.754933	Metabolism	Lipid metabolism
1	map00592	alpha-Linolenic acid metabolism	1/ 455	5/ 4104	0.2	0.444479	0.949569	Metabolism	Lipid metabolism
1	map00470	D-Amino acid metabolism	1/ 455	5/ 4104	0.2	0.444479	0.949569	Metabolism	Metabolism of other amino acids
1	map00514	Other types of O-glycan biosynthesis	1/ 455	6/ 4104	0.166667	0.506143	0.970969	Metabolism	Glycan biosynthesis and metabolism
1	map00590	Arachidonic acid metabolism	1/ 455	8/ 4104	0.125	0.609733	0.988188	Metabolism	Lipid metabolism
1	map04144	Endocytosis	1/ 455	77/ 4104	0.012987	0.999893	0.999893	Cellular Processes	Transport and catabolism
1	map00604	Glycosphingolipid biosynthesis - ganglio series	1/ 455	7/ 4104	0.142857	0.560976	1	Metabolism	Glycan biosynthesis and metabolism
1	map00531	Glycosaminoglycan degradation	1/ 455	9/ 4104	0.111111	0.653085	1	Metabolism	Glycan biosynthesis and metabolism
1	map00730	Thiamine metabolism	1/ 455	10/ 4104	0.1	0.691631	1	Metabolism	Metabolism of cofactors and vitamins
1	map00450	Selenocompound metabolism	1/ 455	11/ 4104	0.0909091	0.725903	1	Metabolism	Metabolism of other amino acids
1	map00300	Lysine biosynthesis	1/ 455	12/ 4104	0.0833333	0.756373	1	Metabolism	Amino acid metabolism
1	map00650	Butanoate metabolism	1/ 455	15/ 4104	0.0666667	0.828956	1	Metabolism	Carbohydrate metabolism
1	map00785	Lipoic acid metabolism	1/ 455	19/ 4104	0.0526316	0.893316	1	Metabolism	Metabolism of cofactors and vitamins
1	map00100	Steroid biosynthesis	1/ 455	19/ 4104	0.0526316	0.893316	1	Metabolism	Lipid metabolism
1	map04136	Autophagy - other	1/ 455	23/ 4104	0.0434783	0.933491	1	Cellular Processes	Transport and catabolism
1	map03430	Mismatch repair	1/ 455	23/ 4104	0.0434783	0.933491	1	Genetic Information Processing	Replication and repair
1	map03440	Homologous recombination	1/ 455	23/ 4104	0.0434783	0.933491	1	Genetic Information Processing	Replication and repair
1	map00562	Inositol phosphate metabolism	1/ 455	24/ 4104	0.0416667	0.940907	1	Metabolism	Carbohydrate metabolism
1	map00513	Various types of N-glycan biosynthesis	1/ 455	25/ 4104	0.04	0.947497	1	Metabolism	Glycan biosynthesis and metabolism
1	map03013	Nucleocytoplasmic transport	1/ 455	65/ 4104	0.0153846	0.999548	1	Genetic Information Processing	Translation

## Sheet: G8 vs G4
Number	Pathway ID	Description	Ratio_in_study	Ratio_in_pop	Rich factor	Pvalue	Padjust	First Category	Second Category
11	map00500	Starch and sucrose metabolism	11/ 310	54/ 4104	0.203704	0.00192452	0.0545279	Metabolism	Carbohydrate metabolism
10	map00520	Amino sugar and nucleotide sugar metabolism	10/ 310	50/ 4104	0.2	0.00353126	0.0600314	Metabolism	Carbohydrate metabolism
9	map00564	Glycerophospholipid metabolism	9/ 310	57/ 4104	0.157895	0.0254597	0.196734	Metabolism	Lipid metabolism
8	map00052	Galactose metabolism	8/ 310	15/ 4104	0.533333	3.9045e-06	0.000331882	Metabolism	Carbohydrate metabolism
8	map04146	Peroxisome	8/ 310	62/ 4104	0.129032	0.0925218	0.327681	Cellular Processes	Transport and catabolism
7	map00240	Pyrimidine metabolism	7/ 310	31/ 4104	0.225806	0.00708747	0.0860621	Metabolism	Nucleotide metabolism
7	map00380	Tryptophan metabolism	7/ 310	45/ 4104	0.155556	0.0495569	0.234018	Metabolism	Amino acid metabolism
7	map00620	Pyruvate metabolism	7/ 310	49/ 4104	0.142857	0.0727308	0.294386	Metabolism	Carbohydrate metabolism
7	map04141	Protein processing in endoplasmic reticulum	7/ 310	91/ 4104	0.0769231	0.537951	0.802208	Genetic Information Processing	Folding, sorting and degradation
7	map04138	Autophagy - yeast	7/ 310	86/ 4104	0.0813953	0.476643	0.844056	Cellular Processes	Transport and catabolism
6	map00040	Pentose and glucuronate interconversions	6/ 310	25/ 4104	0.24	0.00916496	0.0973777	Metabolism	Carbohydrate metabolism
6	map00600	Sphingolipid metabolism	6/ 310	27/ 4104	0.222222	0.0134821	0.127331	Metabolism	Lipid metabolism
6	map04213	Longevity regulating pathway - multiple species	6/ 310	31/ 4104	0.193548	0.0260107	0.184242	Organismal Systems	Aging
6	map00630	Glyoxylate and dicarboxylate metabolism	6/ 310	34/ 4104	0.176471	0.0393164	0.196582	Metabolism	Carbohydrate metabolism
6	map00561	Glycerolipid metabolism	6/ 310	40/ 4104	0.15	0.0770962	0.297872	Metabolism	Lipid metabolism
6	map00230	Purine metabolism	6/ 310	46/ 4104	0.130435	0.129883	0.380693	Metabolism	Nucleotide metabolism
6	map00480	Glutathione metabolism	6/ 310	46/ 4104	0.130435	0.129883	0.380693	Metabolism	Metabolism of other amino acids
5	map00511	Other glycan degradation	5/ 310	14/ 4104	0.357143	0.0026966	0.0573027	Metabolism	Glycan biosynthesis and metabolism
5	map00910	Nitrogen metabolism	5/ 310	17/ 4104	0.294118	0.00690329	0.0977967	Metabolism	Energy metabolism
5	map00680	Methane metabolism	5/ 310	24/ 4104	0.208333	0.0306901	0.186333	Metabolism	Energy metabolism
5	map00330	Arginine and proline metabolism	5/ 310	43/ 4104	0.116279	0.221659	0.495816	Metabolism	Amino acid metabolism
5	map04113	Meiosis - yeast	5/ 310	76/ 4104	0.0657895	0.691034	0.932348	Cellular Processes	Cell growth and death
4	map00603	Glycosphingolipid biosynthesis - globo and isoglobo series	4/ 310	8/ 4104	0.5	0.00175135	0.0744326	Metabolism	Glycan biosynthesis and metabolism
4	map00999	Biosynthesis of various plant secondary metabolites	4/ 310	14/ 4104	0.285714	0.0174197	0.148067	Metabolism	Biosynthesis of other secondary metabolites
4	map00460	Cyanoamino acid metabolism	4/ 310	16/ 4104	0.25	0.0281012	0.183739	Metabolism	Metabolism of other amino acids
4	map03430	Mismatch repair	4/ 310	23/ 4104	0.173913	0.0904823	0.334391	Genetic Information Processing	Replication and repair
4	map00760	Nicotinate and nicotinamide metabolism	4/ 310	24/ 4104	0.166667	0.102441	0.334902	Metabolism	Metabolism of cofactors and vitamins
4	map00513	Various types of N-glycan biosynthesis	4/ 310	25/ 4104	0.16	0.115083	0.362297	Metabolism	Glycan biosynthesis and metabolism
4	map00770	Pantothenate and CoA biosynthesis	4/ 310	26/ 4104	0.153846	0.12837	0.389696	Metabolism	Metabolism of cofactors and vitamins
4	map03082	ATP-dependent chromatin remodeling	4/ 310	40/ 4104	0.1	0.357587	0.675441	Genetic Information Processing	Chromosome
3	map00730	Thiamine metabolism	3/ 310	10/ 4104	0.3	0.0343701	0.194764	Metabolism	Metabolism of cofactors and vitamins
3	map00780	Biotin metabolism	3/ 310	10/ 4104	0.3	0.0343701	0.194764	Metabolism	Metabolism of cofactors and vitamins
3	map00061	Fatty acid biosynthesis	3/ 310	12/ 4104	0.25	0.056333	0.252016	Metabolism	Lipid metabolism
3	map00062	Fatty acid elongation	3/ 310	13/ 4104	0.230769	0.069269	0.294393	Metabolism	Lipid metabolism
3	map00053	Ascorbate and aldarate metabolism	3/ 310	18/ 4104	0.166667	0.150211	0.398997	Metabolism	Carbohydrate metabolism
3	map01040	Biosynthesis of unsaturated fatty acids	3/ 310	20/ 4104	0.15	0.18839	0.485246	Metabolism	Lipid metabolism
3	map00360	Phenylalanine metabolism	3/ 310	20/ 4104	0.15	0.18839	0.485246	Metabolism	Amino acid metabolism
3	map00051	Fructose and mannose metabolism	3/ 310	21/ 4104	0.142857	0.20833	0.491891	Metabolism	Carbohydrate metabolism
3	map03440	Homologous recombination	3/ 310	23/ 4104	0.130435	0.249448	0.543668	Genetic Information Processing	Replication and repair
3	map00071	Fatty acid degradation	3/ 310	34/ 4104	0.0882353	0.479737	0.799562	Metabolism	Lipid metabolism
3	map00280	Valine, leucine and isoleucine degradation	3/ 310	37/ 4104	0.0810811	0.537589	0.815984	Metabolism	Amino acid metabolism
3	map03410	Base excision repair	3/ 310	36/ 4104	0.0833333	0.518704	0.816478	Genetic Information Processing	Replication and repair
3	map00310	Lysine degradation	3/ 310	33/ 4104	0.0909091	0.45971	0.83139	Metabolism	Amino acid metabolism
3	map00270	Cysteine and methionine metabolism	3/ 310	41/ 4104	0.0731707	0.608691	0.862312	Metabolism	Amino acid metabolism
3	map03420	Nucleotide excision repair	3/ 310	51/ 4104	0.0588235	0.752644	0.969315	Genetic Information Processing	Replication and repair
3	map00190	Oxidative phosphorylation	3/ 310	72/ 4104	0.0416667	0.918039	1	Metabolism	Energy metabolism
3	map03040	Spliceosome	3/ 310	99/ 4104	0.030303	0.983517	1	Genetic Information Processing	Transcription
3	map04111	Cell cycle - yeast	3/ 310	100/ 4104	0.03	0.984512	1	Cellular Processes	Cell growth and death
2	map00604	Glycosphingolipid biosynthesis - ganglio series	2/ 310	7/ 4104	0.285714	0.0927258	0.315268	Metabolism	Glycan biosynthesis and metabolism
2	map00531	Glycosaminoglycan degradation	2/ 310	9/ 4104	0.222222	0.143989	0.394809	Metabolism	Glycan biosynthesis and metabolism
2	map00290	Valine, leucine and isoleucine biosynthesis	2/ 310	11/ 4104	0.181818	0.199553	0.484629	Metabolism	Amino acid metabolism
2	map00650	Butanoate metabolism	2/ 310	15/ 4104	0.133333	0.314866	0.669091	Metabolism	Carbohydrate metabolism
2	map00900	Terpenoid backbone biosynthesis	2/ 310	15/ 4104	0.133333	0.314866	0.669091	Metabolism	Metabolism of terpenoids and polyketides
2	map00410	beta-Alanine metabolism	2/ 310	23/ 4104	0.0869565	0.527711	0.815553	Metabolism	Metabolism of other amino acids
2	map02010	ABC transporters	2/ 310	22/ 4104	0.0909091	0.503514	0.823052	Environmental Information Processing	Membrane transport
2	map00860	Porphyrin metabolism	2/ 310	21/ 4104	0.0952381	0.478532	0.830107	Metabolism	Metabolism of cofactors and vitamins
2	map00030	Pentose phosphate pathway	2/ 310	21/ 4104	0.0952381	0.478532	0.830107	Metabolism	Carbohydrate metabolism
2	map00340	Histidine metabolism	2/ 310	20/ 4104	0.1	0.452799	0.836693	Metabolism	Amino acid metabolism
2	map00250	Alanine, aspartate and glutamate metabolism	2/ 310	26/ 4104	0.0769231	0.595388	0.857762	Metabolism	Amino acid metabolism
2	map00020	Citrate cycle (TCA cycle)	2/ 310	27/ 4104	0.0740741	0.616278	0.858748	Metabolism	Carbohydrate metabolism
2	map00510	N-Glycan biosynthesis	2/ 310	29/ 4104	0.0689655	0.655558	0.898749	Metabolism	Glycan biosynthesis and metabolism
2	map03030	DNA replication	2/ 310	37/ 4104	0.0540541	0.781314	0.948739	Genetic Information Processing	Replication and repair
2	map04814	Motor proteins	2/ 310	33/ 4104	0.0606061	0.724425	0.962127	Cellular Processes	Cell motility
2	map00010	Glycolysis / Gluconeogenesis	2/ 310	41/ 4104	0.0487805	0.827658	0.963711	Metabolism	Carbohydrate metabolism
2	map00260	Glycine, serine and threonine metabolism	2/ 310	34/ 4104	0.0588235	0.739718	0.967324	Metabolism	Amino acid metabolism
2	map04011	MAPK signaling pathway - yeast	2/ 310	79/ 4104	0.0253165	0.985593	1	Environmental Information Processing	Signal transduction
1	map00591	Linoleic acid metabolism	1/ 310	3/ 4104	0.333333	0.209969	0.482362	Metabolism	Lipid metabolism
1	map00311	Penicillin and cephalosporin biosynthesis	1/ 310	5/ 4104	0.2	0.324907	0.657551	Metabolism	Biosynthesis of other secondary metabolites
1	map00430	Taurine and hypotaurine metabolism	1/ 310	5/ 4104	0.2	0.324907	0.657551	Metabolism	Metabolism of other amino acids
1	map00470	D-Amino acid metabolism	1/ 310	5/ 4104	0.2	0.324907	0.657551	Metabolism	Metabolism of other amino acids
1	map00740	Riboflavin metabolism	1/ 310	10/ 4104	0.1	0.544477	0.797941	Metabolism	Metabolism of cofactors and vitamins
1	map00670	One carbon pool by folate	1/ 310	9/ 4104	0.111111	0.507169	0.813384	Metabolism	Metabolism of cofactors and vitamins
1	map00130	Ubiquinone and other terpenoid-quinone biosynthesis	1/ 310	20/ 4104	0.05	0.792914	0.949263	Metabolism	Metabolism of cofactors and vitamins
1	map00920	Sulfur metabolism	1/ 310	21/ 4104	0.047619	0.808633	0.954636	Metabolism	Energy metabolism
1	map00640	Propanoate metabolism	1/ 310	18/ 4104	0.0555556	0.757511	0.961021	Metabolism	Carbohydrate metabolism
1	map00100	Steroid biosynthesis	1/ 310	19/ 4104	0.0526316	0.775908	0.969885	Metabolism	Lipid metabolism
1	map00400	Phenylalanine, tyrosine and tryptophan biosynthesis	1/ 310	19/ 4104	0.0526316	0.775908	0.969885	Metabolism	Amino acid metabolism
1	map00350	Tyrosine metabolism	1/ 310	24/ 4104	0.0416667	0.849005	0.975208	Metabolism	Amino acid metabolism
1	map00562	Inositol phosphate metabolism	1/ 310	24/ 4104	0.0416667	0.849005	0.975208	Metabolism	Carbohydrate metabolism
1	map03020	RNA polymerase	1/ 310	24/ 4104	0.0416667	0.849005	0.975208	Genetic Information Processing	Transcription
1	map03010	Ribosome	1/ 310	98/ 4104	0.0102041	0.999587	0.999587	Genetic Information Processing	Translation
1	map00970	Aminoacyl-tRNA biosynthesis	1/ 310	35/ 4104	0.0285714	0.936763	1	Genetic Information Processing	Translation
1	map04139	Mitophagy - yeast	1/ 310	39/ 4104	0.025641	0.953947	1	Cellular Processes	Transport and catabolism
1	map03018	RNA degradation	1/ 310	49/ 4104	0.0204082	0.979186	1	Genetic Information Processing	Folding, sorting and degradation
1	map04144	Endocytosis	1/ 310	77/ 4104	0.012987	0.997772	1	Cellular Processes	Transport and catabolism
